# Supplementary material for: Red Carrot Cells Cultured in vitro Are Effective, Stable, and Safe Ingredients for Skin Care, Nutraceutical, and Food Applications
Source: Front Bioeng Biotechnol. 2020 Oct 21;8:575079. doi: 10.3389/fbioe.2020.575079 (PMC7609948; doi:10.3389/fbioe.2020.575079)
Supplement: Supplementary file 2 [file Data_Sheet_1.XLSX]

## Sheet: file 1A
					PCA loadings		powder	powder	powder	powder	juice	juice	R4G	R4G	R4G	R4G	R4G	R4G	R4G	R4G	R4G	R4G
id	m/z (-)	rt			P1	P2	CP1-A	CP1-B	CP2-A	CP2-B	CP3-A	CP3-B	R4G 1a	R4G 1b	R4G 2a	R4G 2b	R4G 3a	R4G 3b	R4G 4a	R4G 4b	R4G 5a	R4G 5b
72	376.985	2.53358	sucrose, chloride adduct	R4G positive biomarker	0.407227	-0.278593	7.29019e+07	6.49687e+07	7.82265e+06	8.50069e+06	1.05433e+07	1.01199e+07	5.38185e+06	5.33065e+06	2.76521e+07	2.53083e+07	2.32544e+06	2.59125e+06	7.15027e+07	7.38406e+07	7.03405e+07	2.25167e+07
81	386.995	2.33901	sucrose, formic adduct	R4G positive biomarker	0.149128	-0.197932	1.47571e+07	6.81456e+06	758717	546445	817879	1.52472e+06	940674	1.05507e+06	6.48741e+06	5.52836e+06	969933	581404	1.81707e+07	1.70287e+07	1.93678e+07	1.53768e+07
267	947.186	17.7793	cyanidin (sinapic acid) xylose glucose galactose	R4G positive biomarker	-0.0778004	-0.184943	3.33591e+06	2.869e+06	1.82517e+06	1.72198e+06	336278	313863	1.20209e+07	1.01058e+07	1.34301e+07	1.21819e+07	1.43624e+07	1.2072e+07	1.11808e+07	1.0188e+07	1.29657e+07	8.6782e+06
199	598.875	3.71336	hydroxybenzoic acid hexose 2M-1 adduct	R4G positive biomarker	-0.0575101	-0.163325	22214.8	47113	13285.3	7652.92	9047.08	10534.9	4.3654e+06	4.51061e+06	6.24889e+06	5.99335e+06	7.68928e+06	8.67874e+06	7.3748e+06	9.1167e+06	7.8733e+06	6.27438e+06
51	341.02	2.33904	sucrose	R4G positive biomarker	0.148148	-0.162328	1.00602e+07	9.99857e+06	1.08092e+06	811314	929293	1.25942e+06	871571	757995	3.3879e+06	4.08251e+06	370939	931529	1.53277e+07	1.31345e+07	1.58792e+07	8.94589e+06
188	579.013	16.6174	cyanidin xylose galactose	R4G positive biomarker	-0.100992	-0.153331	8.32719e+06	7.50929e+06	6.32582e+06	6.80254e+06	110827	100090	1.8455e+07	1.4543e+07	2.15891e+07	2.00191e+07	2.20067e+07	1.78509e+07	1.14831e+07	1.11591e+07	1.1486e+07	1.00741e+07
48	334.97	3.67866	hydroxybenzoic acid hexose-chloride adduct	R4G positive biomarker	-0.0485005	-0.148992	238480	120915	104378	95553.2	54751.7	65515.3	4.7087e+06	3.43576e+06	5.51658e+06	4.94201e+06	5.72955e+06	5.37367e+06	6.76144e+06	6.48335e+06	5.71054e+06	5.84664e+06
111	450.884	2.48274	sucrose derivative chloride adduct	R4G positive biomarker	0.0726809	-0.129799	3.40996e+06	3.6554e+06	459630	308590	345032	389969	713737	669311	3.85919e+06	2.92817e+06	491682	170314	7.04884e+06	6.69763e+06	6.69541e+06	6.76104e+06
5	136.921	3.6648	hydroxybenzoic acid hexoside fragment	R4G positive biomarker	-0.0435019	-0.12691	78037.2	97111.8	64720.1	82231.5	29642	21868.2	3.69669e+06	2.65086e+06	4.44581e+06	3.27838e+06	4.11049e+06	3.91483e+06	4.61692e+06	5.21692e+06	4.06612e+06	4.24729e+06
75	378.971	2.58013	sucrose, chloride adduct	R4G positive biomarker	0.232707	-0.126731	2.22608e+07	2.35404e+07	3.46334e+06	3.12017e+06	9.71628e+06	1.2745e+07	903311	1.01408e+06	8.78105e+06	7.32946e+06	585978	379598	2.35568e+07	2.4569e+07	2.39458e+07	2.3758e+07
39	298.992	3.68838	hydroxybenzoic acid hexose	R4G positive biomarker	-0.0488881	-0.126084	41111.4	81303.2	60988.9	37708.9	9084.38	17265.7	3.64666e+06	4.20503e+06	4.49697e+06	3.32431e+06	3.76647e+06	4.1561e+06	4.30419e+06	4.93304e+06	4.72492e+06	4.05989e+06
114	452.89	2.50107	sucrose derivative chloride adduct	R4G positive biomarker	0.0514306	-0.120798	2.21144e+06	1.94989e+06	619348	472135	296909	485958	613534	461650	2.78262e+06	1.85865e+06	389814	316764	6.13803e+06	4.2417e+06	6.71249e+06	6.51084e+06
269	948.152	17.779	cyanidin (sinapic acid) xylose glucose galactose isotope	R4G positive biomarker	-0.0527508	-0.116282	1.24728e+06	1.0503e+06	803200	779366	152553	167233	4.72217e+06	4.31868e+06	5.27679e+06	4.60478e+06	5.69433e+06	5.32902e+06	4.48956e+06	3.86766e+06	5.43435e+06	3.56399e+06
126	470.92	2.33371	sucrose derivative	R4G positive biomarker	0.0593035	-0.115523	3.02737e+06	1.29378e+06	233387	268796	247990	293215	776128	354375	2.04827e+06	1.59047e+06	302557	301529	6.1331e+06	4.06967e+06	5.66426e+06	4.81058e+06
218	640.994	3.6744	UI	R4G positive biomarker	0.0204067	-0.110521	34971.7	81134.4	973.479	3772.11	13216.1	30236.2	176865	100097	1.30502e+06	1.07978e+06	140594	134071	3.49216e+06	4.33047e+06	4.85002e+06	3.75483e+06
4	132.91	2.78443	malic acid	R4G positive biomarker	-0.0531299	-0.105497	1.25709e+06	338047	199873	54964.4	132406	140883	5.05776e+06	3.87464e+06	4.62705e+06	3.14663e+06	6.28367e+06	4.39349e+06	4.3364e+06	4.18319e+06	3.38598e+06	3.20851e+06
230	682.968	2.36684	sucrose 2M-1 adduct	R4G positive biomarker	0.0605008	-0.102379	1.99557e+06	1.50814e+06	16931.9	123198	57312.9	69382.8	143863	36350.9	183929	655693	58330.2	62895.3	4.45721e+06	3.69423e+06	5.67173e+06	3.64208e+06
243	741.37	15.8336	cyanidin xylose glucose galactose	R4G positive biomarker	0.000123867	-0.1008	3.08353e+06	2.13504e+06	844367	880803	27674.4	52210.2	2.88049e+06	2.53111e+06	4.15119e+06	3.57579e+06	3.89788e+06	3.91262e+06	3.79897e+06	3.40559e+06	3.6346e+06	2.96703e+06
44	328.989	4.62852			-0.00934137	-0.0960542	38802.1	16078.8	22652.3	23983.2	20936.2	27860	974060	907118	1.13871e+06	1.09837e+06	1.51574e+06	1.38045e+06	2.81471e+06	2.6779e+06	2.70474e+06	2.32121e+06
54	344.969	3.73182			-0.0191802	-0.0906073	34835.7	19460.7	27807.9	27565.1	29068.2	18619.1	1.56184e+06	1.12263e+06	1.36096e+06	1.48875e+06	1.44075e+06	1.38164e+06	2.67358e+06	2.16392e+06	2.17242e+06	1.97431e+06
9	166.889	4.57167			-0.0101709	-0.089678	16483.4	17605.8	24951.5	19120.2	25108.9	13837.2	857252	939540	1.12157e+06	980254	1.23778e+06	1.17057e+06	2.26246e+06	2.48477e+06	2.25327e+06	2.44666e+06
200	599.892	3.65173			-0.0260838	-0.087901	24373.4	76578.3	5263.21	-	1270.46	-	960917	833973	1.81918e+06	1.60747e+06	1.84838e+06	2.3385e+06	2.4159e+06	2.86744e+06	2.12843e+06	1.89478e+06
201	600.775	2.48259			0.0298368	-0.0872092	583130	650989	186655	240073	14226.2	62994.5	170752	168248	641983	501956	248590	203372	3.41678e+06	2.71439e+06	2.52576e+06	2.68915e+06
182	564.903	3.67939			0.0207247	-0.0846334	21808.8	43039.8	2948.6	54677.3	6198.39	2147.17	273932	80134.2	412153	306122	181196	141416	5.10513e+06	494299	4.55239e+06	728500
156	526.803	2.48261			0.024645	-0.0836091	926579	440746	222660	114731	153691	279284	366322	406161	1.63951e+06	1.2899e+06	222893	230157	3.04902e+06	1.93041e+06	2.50294e+06	2.61186e+06
49	336.916	3.65491			-0.0287733	-0.0820007	64769.9	41634.7	44716.2	51161.5	35403.9	28130.4	1.71458e+06	1.31963e+06	1.40397e+06	1.62305e+06	1.99633e+06	1.47328e+06	2.34589e+06	1.73182e+06	1.9769e+06	1.51934e+06
155	524.717	2.46401			0.020854	-0.0816387	584185	736031	23620.5	44222.2	94404.5	204389	951068	447869	1.49096e+06	1.32725e+06	259794	143504	2.876e+06	2.60789e+06	1.69413e+06	1.77027e+06
165	536.878	2.56139			0.0173705	-0.0813274	58997.3	448252	58023.8	49805.6	102226	6463.75	163322	90355.3	1.35261e+06	1.13164e+06	66212	283139	3.05158e+06	2.9872e+06	1.74062e+06	990349
32	277.957	15.2261			-0.00820655	-0.0804565	22301.5	-	11700.6	66579.1	73359.9	23488.9	904911	946587	1.60828e+06	1.37293e+06	1.26934e+06	1.21624e+06	1.67685e+06	1.85777e+06	2.08169e+06	1.87173e+06
189	579.966	16.6269			-0.0413159	-0.0788239	2.19889e+06	2.12186e+06	1.52245e+06	1.57321e+06	40307.4	32245.8	4.11648e+06	3.69039e+06	5.33253e+06	4.07953e+06	4.97695e+06	4.53419e+06	2.94852e+06	2.9214e+06	3.04279e+06	2.2883e+06
17	194.918	2.55185			-0.0144566	-0.067004	-	53914.8	-	8091.74	-	51763.9	831436	809901	1.28987e+06	1.05e+06	915359	1.09786e+06	1.55374e+06	1.53497e+06	890125	1.20416e+06
84	387.98	2.34837			0.0616077	-0.0642014	2.1614e+06	1.22907e+06	49674.6	97948.7	129924	158781	362873	116998	734229	743190	218317	25464.3	2.60306e+06	2.0355e+06	2.16841e+06	1.27113e+06
270	949.159	17.7932			-0.0295725	-0.0627967	358523	422831	241179	215661	31678.6	46685.6	1.44092e+06	1.63107e+06	1.64669e+06	1.34377e+06	2.07777e+06	1.31573e+06	1.33006e+06	1.70468e+06	1.26612e+06	1.07242e+06
65	364.951	4.59456			-0.00618116	-0.0625069	44109.2	17218.6	14089.9	9873.11	41187.3	39339.4	433640	467705	594127	534072	654344	519980	1.06094e+06	1.27864e+06	1.23352e+06	911919
171	550.761	2.61189			0.0214278	-0.0624844	309998	570711	40522.2	105752	4664.32	-	156428	292808	595223	632632	176032	141271	1.18215e+06	1.25746e+06	1.91884e+06	585292
192	586.732	2.52879			0.0173698	-0.0605661	381650	595677	64471.9	70338	36413.3	105721	445591	276905	746273	1.01651e+06	149578	178476	999493	1.5058e+06	1.43249e+06	1.24573e+06
132	478.936	3.73075			0.00805062	-0.060563	47690.4	65544.5	5381.52	8709.69	15971.4	20410	149942	104284	503757	363151	190582	162101	1.2292e+06	1.22545e+06	1.10234e+06	1.18782e+06
264	933.118	16.455			-0.019823	-0.0597005	40870.7	36295.5	6235.56	48728.1	2693.11	1687.48	603625	806219	517231	765018	1.36219e+06	936493	1.25411e+06	1.12115e+06	1.09806e+06	801652
170	548.787	2.47695			0.0167429	-0.0586887	1.09862e+06	1.23046e+06	951624	1.04882e+06	63226.6	42867.2	591744	367417	2.81737e+06	1.4613e+06	509061	478541	1.04371e+06	1.87267e+06	2.13941e+06	2.09203e+06
80	384.991	16.0771			0.0527201	-0.0580845	1.27239e+06	1.39336e+06	188399	198596	34235.6	9547.09	73329.5	66628.8	251117	224954	162195	154957	1.69877e+06	1.90511e+06	1.94489e+06	1.56652e+06
231	684.092	2.35506			0.0294524	-0.0573677	590791	452313	-	-	-	23979.9	56311.5	76914.8	120099	97014.1	74924.5	30913.3	1.38549e+06	984523	1.32911e+06	571326
2	114.943	2.74234			-0.0265499	-0.0533474	746107	517212	102858	89523.9	122347	100757	1.67735e+06	1.45417e+06	1.28423e+06	1.60078e+06	2.30312e+06	1.92656e+06	1.07768e+06	1.81884e+06	983556	1.05281e+06
129	473.036	17.7936			-0.0141523	-0.0531741	292541	250317	123594	193903	44153.6	63906.1	810008	673218	810170	940019	1.06402e+06	875400	894930	1.46814e+06	858366	470261
196	596.996	16.6029			-0.0310846	-0.0530718	913864	762876	589019	622922	17496.8	7066.36	2.44103e+06	1.23216e+06	2.9922e+06	2.17865e+06	2.24165e+06	1.83971e+06	1.36321e+06	1.10362e+06	1.40079e+06	1.09305e+06
190	580.986	18.3076			-0.00573297	-0.0527666	26866.5	14138	4721.28	15667.4	16937	13455.4	412665	250613	434281	395021	432816	356152	878871	694534	812905	769866
219	641.991	3.70308			0.00468441	-0.0524659	33525.2	13666.1	7843.72	-	21103	1958.88	179595	67447.1	476279	368285	35506.6	82105	822474	1.00178e+06	926277	912298
73	377.977	2.54296			0.14831	-0.0516673	1.13644e+07	7.64423e+06	1.06089e+06	665457	2.61058e+06	2.55891e+06	154550	484617	2.45858e+06	2.3506e+06	333898	145703	7.69613e+06	8.85285e+06	2.02031e+06	9.07702e+06
145	506.84	2.50803			0.0101514	-0.05066	120701	418722	122332	108909	23582	-	208072	291568	486773	422010	155250	122866	990274	876226	717344	1.35123e+06
127	471.913	2.32958			0.0245841	-0.0496522	533746	461073	16500.6	-	53878.4	84421.3	194772	108086	679824	187741	197161	114322	1.39504e+06	1.21968e+06	718764	672611
148	508.882	4.50313			0.00960289	-0.0496513	36288.4	42156.1	3925.11	2442.42	15665.5	15187.8	32147.4	54283.2	201490	184229	109632	121000	999086	656666	942910	659338
203	601.881	2.59667			0.0229354	-0.0495468	222223	-	21465.6	41705.9	-	-	69828.1	75365.1	97747.8	341332	158553	119318	899844	865754	548952	388746
207	610.983	18.7971			-0.000445542	-0.0476648	36157.5	12404.8	12119.5	17714.2	14536.6	1368.71	278028	157625	286264	219442	234321	295947	741223	657194	720392	483524
27	251.922	5.7877			-0.0373815	-0.0474239	4635.6	5482.35	1525.35	7544.82	4647.51	1518.21	2.44816e+06	2.01319e+06	705051	563787	1.18268e+06	1.05457e+06	1.05877e+06	1.14047e+06	848879	1.06538e+06
257	887.165	19.0868			0.00746604	-0.047137	1.30973e+06	1.00698e+06	355254	392879	502352	363493	1.1809e+06	894395	2.30485e+06	1.81831e+06	1.11161e+06	962119	1.41998e+06	1.26116e+06	1.255e+06	1.0588e+06
118	454.881	2.43174			0.0598395	-0.0463109	2.17554e+06	1.54431e+06	240894	178397	331596	218618	512280	373283	978657	830252	336321	242483	1.35443e+06	1.72151e+06	1.65796e+06	1.79686e+06
112	451.954	2.4825			0.0343754	-0.0450341	828409	699525	45868.8	47327.9	96998.7	108129	212908	71284.5	445362	708020	218871	144257	1.02892e+06	1.55222e+06	691184	733748
122	460.881	2.41817			0.026131	-0.044179	422867	595967	91076.8	16079.5	19988.4	25341.7	161475	214261	281019	80983.9	190557	188872	619879	978905	1.39923e+06	423328
244	742.201	15.8033			0.0160559	-0.043479	1.23357e+06	717641	192415	326235	4641.92	4326.45	647259	721653	1.10473e+06	943629	980998	724611	955232	837643	812859	710940
53	344.943	5.06826			-0.00324339	-0.0416604	13076.5	2716.62	4562.29	7111.66	10301.7	7369.87	104764	169665	280438	356124	318018	190587	704702	303781	518256	803192
150	512.841	2.54806			0.0522389	-0.0413767	1.30517e+06	1.31251e+06	62710.7	51025	-	56509.7	244397	225891	579996	413960	193703	136633	1.01419e+06	1.04155e+06	1.21059e+06	994905
227	670.993	4.57818			0.0216013	-0.0411003	-	5241.3	-	2015.78	2749.85	1098.77	-	1778.62	51588.2	63230.8	-	2196.08	822737	1.17498e+06	446958	1.0199e+06
193	588.815	2.55299			0.00727609	-0.0408338	135611	183015	7408.07	-	14680.2	46757.7	232990	73999.2	685879	233184	63435.4	113780	662698	283756	1.04152e+06	428511
123	462.855	2.39961			0.00796222	-0.0406662	119682	189657	27356.3	12571.3	129254	51689.1	126021	54864	251308	264600	310087	233833	591476	593147	759446	475878
147	508.787	2.41781			0.0392385	-0.0406364	936435	1.07549e+06	279814	98002.8	189076	326037	359792	276206	532789	685669	194142	195032	1.55018e+06	1.14432e+06	686306	1.13549e+06
202	600.781	3.7105			-0.0127924	-0.040598	45457.8	11977.7	6821.58	12465.7	-	6248.99	405175	285706	339570	393785	457752	269272	221404	489366	519942	730569
209	614.969	16.6175			-0.0187223	-0.0404985	710031	898624	505660	557693	23452.3	51316	1.13767e+06	1.42497e+06	1.28438e+06	1.56956e+06	1.246e+06	1.41917e+06	824017	989322	851289	827268
159	528.805	2.47815			0.0147878	-0.0404468	210468	462700	109155	55150.6	118506	150833	250668	174591	615737	445317	117464	141268	591543	617071	1.15318e+06	446089
224	658.876	4.53675			0.00547062	-0.0401703	8242.27	26729.2	614.344	1402.34	2633.12	1948.1	28766.3	42680.7	116393	30283.3	160631	180155	554815	568884	615864	356725
117	453.901	2.56154			0.0196889	-0.0388329	262424	421589	29490.2	21717.9	11612.9	18101.6	140222	71103.3	218982	33237.3	98930.8	62906.8	1.04945e+06	720737	269210	1.08395e+06
52	342.018	2.35048			0.0514676	-0.0380764	1.31892e+06	1.03543e+06	98587.9	132772	74922.1	65908.7	114029	38419.9	406001	365774	-	62241.5	1.40784e+06	837045	890865	1.005e+06
176	554.807	2.33382			0.0402035	-0.037072	1.16602e+06	610750	77381.3	104734	120670	167785	189200	114720	460216	763885	278867	78006.6	741026	756628	1.23055e+06	654243
47	334.956	18.4796			-0.00407876	-0.0351641	2880.99	9722.96	9482.67	17843.5	51508.1	15530	153716	75196.4	556721	586137	123715	69209.2	570257	308033	357744	419989
97	420.838	3.01289			-0.0134276	-0.0350885	199712	249037	124282	113334	704172	721408	559578	507431	1.24818e+06	1.18472e+06	903177	811422	752883	1.08168e+06	1.38316e+06	610232
198	598.744	2.50614			0.0201229	-0.0336626	351725	254802	58152.1	61388.8	-	-	129821	51181.4	148222	198115	49151	97677.5	366941	597359	377033	591654
77	379.976	2.55224			0.0813451	-0.0326853	2.43834e+06	3.27528e+06	413894	261162	1.45126e+06	1.50282e+06	316851	250147	730197	1.09429e+06	51143.8	136443	2.37199e+06	2.27387e+06	3.59944e+06	1.92326e+06
195	592.758	2.35			0.00834982	-0.0317318	183431	311142	10365.8	-	134241	63612.8	107808	78843.3	422396	781941	245552	51221.1	555807	445165	606065	283600
128	472.965	2.36687			0.0312038	-0.0315118	647958	725188	289640	322493	79540.1	134177	265200	281935	308638	336198	214216	62213.2	1.25174e+06	512012	729203	302399
74	378.963	4.54234			0.01613	-0.0314339	237056	81621.4	1416.6	13806.5	36000.8	52264.8	53603.6	19123.7	107551	45741.4	10780.9	18603.9	114663	899316	852723	177642
178	556.708	2.3762			0.0238588	-0.0310637	399703	-	160818	121586	69674.9	109342	69732.5	158678	443790	258844	222963	114160	457000	617975	737302	210379
67	366.933	4.49754			-0.00742708	-0.0307264	10987.2	8714.75	5508.85	2814.22	4316.77	13414.3	106319	129161	206977	155319	227054	297515	213220	348568	331466	268110
191	581.004	16.6469			-0.0161024	-0.0302141	505518	395503	192925	329771	16798.7	14152	577587	649707	977022	657820	1.1598e+06	1.04198e+06	550634	462497	532011	451711
64	364.947	21.4615			-0.019604	-0.0297426	719371	593868	253497	557451	2.80721e+06	1.15038e+06	1.59808e+06	1.19522e+06	2.43822e+06	2.37928e+06	1.69973e+06	1.8213e+06	2.16125e+06	1.85866e+06	2.1024e+06	1.7082e+06
76	379.969	2.63129			0.0772393	-0.0294055	2.75456e+06	1.94535e+06	143667	203490	1.41209e+06	1.28191e+06	71606.1	44090.7	220871	704484	78620.7	75630	1.7982e+06	2.56315e+06	3.53914e+06	698424
42	307.975	17.3145			-0.0172494	-0.029148	9196.52	12498.7	6937.82	6885.97	24584.6	6628.32	633505	579457	141211	111126	346324	367243	381763	441123	332679	299672
204	602.734	2.50867			0.000971297	-0.0287712	74761.1	180410	-	32628.9	33306.1	101080	74756.9	105594	591547	240673	126317	79326.7	298138	517210	267329	997638
259	903.12	16.7029			-0.016421	-0.0287681	82842.7	86358	45146.6	71297.3	873.716	14251.3	195560	261849	673556	782906	586009	480481	342887	445584	227327	259120
167	540.251	33.012			-0.0225692	-0.0287164	46077.9	845418	4.52249e+06	227914	101510	317267	138636	157434	504029	16095	101184	8.69917e+06	7.24694e+06	78885.1	258997	118185
245	759.094	15.7688			-0.00243566	-0.0285185	201130	112483	72984.3	76300.6	3603.95	2601.85	133711	254450	324694	247649	348107	247516	345854	352430	193384	234097
125	466.056	16.4607			-0.0111831	-0.0283437	21762.3	15993.4	16520.8	3671.53	9266.75	3107.44	150102	138402	214536	261888	312904	318182	300558	269898	164358	374874
144	504.894	2.59856			0.00785844	-0.0282274	113707	140826	94337	97024.7	4379.14	15113.5	61927.3	47680.5	114322	156249	163871	73782	158862	104053	1.19663e+06	327787
79	384.975	14.4775			0.000265741	-0.0280979	69188.4	78019.7	8772.32	8150.81	7663.47	18728	110761	132292	79223.1	140883	127445	274002	218495	310165	349289	177962
115	453.012	23.5401			-0.0109266	-0.0273899	24625.3	6602.68	11401.2	17026	19070.1	4112.8	258602	156809	165669	117201	235380	323984	307748	221103	245633	213114
239	714.388	44.9239			0.0145573	-0.0270591	614284	247236	182108	239368	139123	324803	856643	132512	365404	133853	279707	212967	1.22312e+06	141210	1.01462e+06	45124.4
149	510.744	2.44063			0.01949	-0.0269405	529171	287496	93573.8	227388	116808	248676	308426	166179	310568	474580	210961	179863	488464	420022	735226	242190
187	576.781	2.32392			0.00645878	-0.0268217	274175	136311	20668.5	32944.6	27671.8	12538.1	166680	117585	672167	424555	88990.7	124807	658083	346385	75989	158371
89	398.171	41.8999			0.0280948	-0.0267574	2.03589e+06	1.2721e+06	1.12878e+06	1.15504e+06	1.24323e+06	1.19636e+06	1.34611e+06	1.55179e+06	1.69648e+06	1.27861e+06	1.05284e+06	1.00389e+06	1.42167e+06	1.55941e+06	2.07025e+06	1.61429e+06
33	278.918	15.2404			-0.00782962	-0.0267333	1609.29	6999.3	11406.7	6606.57	12034.7	8546.48	111560	147229	339983	163186	170360	141454	149304	292406	280202	148432
146	506.988	22.9658			-0.013151	-0.0263053	10689.5	9506.82	5026.46	11909.2	23704.2	13873.8	251647	234553	173446	207853	320959	232295	232997	385082	140692	257811
258	888.131	19.1371			0.0111214	-0.0261707	420972	329453	70193.5	63183.7	59646.9	50322.7	206409	266122	789627	266319	286318	232966	420520	344156	486668	131804
50	336.987	17.3492			0.00783945	-0.0257606	109010	54199	12236.7	13101.9	73847.3	50011.4	49809.5	67456.1	190933	168844	50409.6	25705.1	225050	248802	402613	230533
135	487.993	2.41308			0.0417499	-0.0252071	1.00284e+06	1.03424e+06	203671	59901.7	8620.93	54200.1	275622	127541	261915	201067	187144	186451	387493	892378	581091	1.08737e+06
83	387.966	3.57661			0.0133103	-0.0250677	111839	122690	6281.06	11673.2	2876.56	15042.5	3273.97	17905	66332.2	46163	-	18642.5	538180	205352	182002	218173
63	362.879	2.97469			-0.026366	-0.02465	23945.2	124813	14501.4	-	61888.9	6646.37	555668	466732	429881	599218	653125	818348	282585	384712	469937	179092
98	424.861	2.31462			0.0278187	-0.0235909	374528	1.03561e+06	185432	163057	118829	221904	244578	317664	487236	323367	142272	166101	757026	802593	294189	654625
139	492.836	2.34401			0.0236216	-0.0222753	423517	408065	79549.8	55507	108579	215035	67765.5	166176	306181	298232	106200	88308.5	244481	673289	396749	543111
246	767.02	2.36656			-0.00165843	-0.0212408	164446	28146.8	-	-	-	-	-	-	140989	20408.7	-	-	195672	1.04063e+06	307197	17015.4
46	329.962	4.6174			-0.00688869	-0.0209918	4077.71	2935.84	4598.14	6206.47	17676	30986.6	64248	62819.6	175996	97707.5	157769	153578	215918	162592	77612.2	204006
90	402.833	2.17818			0.0188951	-0.0207441	823130	178334	-	57739.8	16498.3	55693.8	274478	198878	267730	208345	270305	455261	433922	233738	366203	455120
119	455.927	2.3742			0.0109289	-0.0203391	217248	40281.8	13046.2	-	27374.9	111022	12998.1	39804.1	90329.3	23071.9	-	63055.7	297023	663267	55934.8	275935
205	606.727	2.51066			0.0166459	-0.0201852	413471	71971.8	17192.1	58864.1	-	14206.4	147861	31969.4	214922	175530	8842.99	17858.2	50499.4	135703	615232	-
161	532.906	17.7205			-0.00214335	-0.0197666	47800.3	21467.7	3643.28	24529.1	93393.7	59309.5	116653	86975.1	109755	64630.9	166545	92988.1	170565	161633	254403	200318
105	436.953	23.0442			-0.0095913	-0.0193777	11830.8	6626.91	18499.7	6794.54	8769.16	7182.48	157822	82633.4	69943.3	34964	187777	323231	201652	160526	152578	128228
93	409.916	2.42136			0.0123635	-0.0193537	-	96356.7	-	-	-	-	74132.2	7661.13	-	-	7913.46	-	358983	43829.4	-	140322
30	272.851	2.1817			-0.0182593	-0.0187124	104293	70309.4	4580.45	20460.8	107961	68944	695690	600302	356398	337245	358883	248283	304698	317438	135153	249166
141	496.983	17.6065			-0.00938354	-0.0176011	9270.25	7582.75	1670.21	7078.02	1768.4	8178.12	97195.8	60395.7	83168.9	131868	220499	176641	170902	83525.3	115516	77281.4
151	514.786	2.48742			0.0270139	-0.0174365	1.21147e+06	470217	105660	193477	81052.3	75662.1	218118	366200	591861	685732	430530	492251	183168	545794	638606	269693
92	408.92	2.34269			0.0427452	-0.0169367	885251	758238	158511	109048	88946.2	190637	28490.7	182158	357036	153649	92932.9	102561	635370	277184	809400	200778
206	608.531	2.4875			0.0190926	-0.0166287	-	-	-	-	-	-	11790.9	-	45955.9	78020.1	-	26546.4	154722	560936	-	-
225	662.749	2.39879			0.00882247	-0.0165077	213610	100134	-	-	35810.1	80008	97387.3	26293.3	24250.9	144833	144574	74617.9	34938.4	-	538051	159910
85	388.962	2.35307			0.0226391	-0.0158341	343122	247099	14697.5	35107.7	35387.9	66586.1	126104	45966	100629	117929	81628.5	68249.4	238198	405354	119659	179206
186	572.795	2.5737			0.0142714	-0.0155355	62017.7	446047	-	3965.98	9453.72	42214	-	118987	208427	51205.3	44041.9	41842.5	375166	100759	-	-
109	443.019	19.2431			0.0109657	-0.0152135	314153	268279	54894.8	67303.6	152258	140263	210117	165925	384490	235165	291418	163061	286598	210510	258949	236041
116	453.04	17.5339			-0.01146	-0.0150868	11810.2	13566.2	2265.9	3896.62	10917.8	9339.3	116828	69155.2	146826	105157	210161	262052	122524	120964	92972.4	60378.2
162	532.912	19.0659			-0.00680855	-0.0145321	89089.7	29390.9	13187.4	10983	269345	86887.7	201087	88632.9	246143	177294	282944	231044	179164	195252	337373	219501
197	598.01	16.5588			-0.0198572	-0.0139476	144618	238829	95301.9	192497	6962.8	8487.51	789537	313487	605931	204560	567813	591424	92718.9	235557	212890	212954
214	632.959	16.6222			-0.00978228	-0.0136117	125561	251382	264395	160538	1649.11	8095.75	312149	220374	325328	362591	320583	188209	153813	171647	176359	190952
277	1159.15	16.5686			-0.0197493	-0.0134307	34853.1	59728.9	124806	67212.1	4087.36	2925.15	249694	391282	208103	439429	447336	201008	200014	108058	70797.6	132611
110	446.881	2.49272			0.00330797	-0.0130327	-	43531.7	-	-	-	-	45311.4	36843.3	-	16432	31340.3	39027.8	41026.2	-	-	516591
131	476.807	2.69978			-0.048862	-0.0128132	-	43087.1	6743.65	-	54627.3	65335	566902	594552	430639	448870	2.09681e+06	1.34616e+06	319901	69073.2	167733	419914
253	814.486	44.0549			0.00611284	-0.0126202	171555	30469.2	53812.6	28683.4	17709.8	10000.4	247298	32297.2	43676.1	73345.6	50939.8	22264.9	291451	9013.73	139823	33601.1
185	570.791	2.40776			0.0317924	-0.0125332	804841	353854	62567.8	61748.6	98144.9	113750	186758	223262	224258	308817	153310	77287.5	321471	179791	474922	235460
140	496.818	2.52908			0.0416824	-0.0122088	1.18435e+06	744683	53174	46934.3	96456	66780.8	183560	106404	743647	151062	131793	173928	195738	383015	549839	461306
229	679.033	17.6254			0.00180805	-0.0105603	140097	283543	121606	96726.4	132877	177717	265333	290936	221668	122435	186531	192345	184902	268811	266116	162470
36	288.858	2.2013			0.0379982	-0.00917294	918689	1.02028e+06	71153.5	90297.6	186762	174061	267708	261859	452321	465543	369878	332743	439438	324481	440615	410066
164	534.789	2.57224			0.0650742	-0.00887506	1.93497e+06	1.68185e+06	165371	319287	72752.7	-	56743.9	79680	510327	269083	158499	170197	804841	783089	656143	781746
96	420.816	2.55172			0.0149599	-0.00863143	187442	166159	62447.6	84970.1	146010	40334	73324.8	59383.4	21081.5	50083.9	24491.5	53375.3	428498	28582	166304	-
82	387.071	36.8187			0.0157976	-0.00808222	1.19858e+06	224586	703952	366939	593651	298252	1.00204e+06	210166	860261	305215	584881	112442	843301	398758	719268	386201
45	329.124	27.7427			-0.0198055	-0.00657155	101576	113375	23621.4	46141.2	152508	66683.6	360268	216291	595339	767986	493453	520923	73705.2	102823	68923.2	58941
104	436.857	2.49659			0.0567884	-0.00525346	1.48596e+06	1.36299e+06	45200.9	61799.2	110453	165182	230715	98584.2	394356	210983	172164	88356.5	437907	570599	405657	374599
121	460.044	2.37678			0.0192294	-0.00485254	167858	690785	-	78168.4	26007.3	36133.5	152772	-	29376.5	116087	16513	-	73957.2	78491.6	250897	514668
29	262.951	2.31377			-0.0455719	-0.0047803	-	-	-	-	40066.6	34838.7	311284	426528	306651	143272	720772	466792	95272.9	39068.8	82505.8	79128.2
212	621.759	2.35261			0.0239581	-0.00473494	353430	-	-	-	15920.8	-	25458.8	28329.9	23720.4	27489.9	24878.3	55756.6	-	-	-	-
91	408.907	4.43452			-0.0207822	-0.00455775	259893	65124.9	32926.5	7220.87	43354.5	13189.5	1.49485e+06	1.43319e+06	23566.9	11337.2	189233	406568	48006.9	105962	110944	225927
137	488.96	2.55824			0.0320606	-0.00426604	801820	277781	35518.6	-	42028.6	9440.55	83960.3	54040.3	70935.3	95698.4	77012.6	82637.8	73708.5	108519	282754	280498
169	544.842	2.43638			0.0314334	-0.00415155	575889	366908	70670.4	43556.4	14074.3	45858.8	23143.5	53377.7	45265.8	135081	142167	26825.5	274719	207175	45609.7	104166
3	130.94	2.36947			-0.0137844	-0.00402841	95898.2	527758	279821	250010	171721	303709	947808	466704	115950	129015	582380	642347	413838	327213	334784	66144.5
223	658.007	13.0693			0.0525329	-0.0040092	1.3759e+06	1.16218e+06	39387.2	39901.2	58860.5	136249	34329.3	77843.4	465642	327501	99746	181797	285213	335232	414092	355362
108	439.939	2.65888			0.0373585	-0.00393094	835924	380800	43660.6	4034.92	9300.18	13999.9	8976.39	98111	136822	84415.7	35965.6	21146	319574	98548.9	142010	58644.6
242	730.466	42.2544			-0.0105092	-0.00282183	144086	44206.1	75426.1	82849.5	70843.1	7619.58	747088	367990	52301	121982	76245.5	34964.7	66342	132415	25046.2	102384
183	565.045	2.75282			0.0164021	-0.00254234	86104.4	356074	-	2404.26	-	10243.6	7466.88	21865.6	13303.6	-	20760.7	-	-	-	-	-
21	205.841	19.2238			-0.0171961	-0.00222408	3759.52	5404.37	6060.41	11179.9	8546.14	13563.9	227624	382569	14814.8	29372.2	261836	200272	21052.2	11185.1	29513.6	5511.49
103	434.879	2.54764			0.0574193	-0.00212341	959801	3.12088e+06	216420	66773.8	102354	174365	187950	145569	239806	423440	203087	285563	851671	616556	547913	254746
8	163.937	4.71369			-0.0104174	-0.00190216	115043	60712.1	6285.58	7636.83	20945.6	11002.4	283386	227240	52352.9	18327	264023	265832	26201	43520.4	30352.7	9411.14
38	291.956	3.22742			0.0491791	-0.00111558	1.20448e+06	1.37915e+06	58882.1	40285.6	40639.5	14650.6	19099.6	3426.99	-	-	-	-	10476.4	-	-	-
56	352.978	16.5844			0.0230374	-0.000399661	830030	657000	32240.3	32976	460445	598738	219330	109535	679566	1.04949e+06	497860	277811	531787	177009	403741	384776
7	160.825	2.40454			0.0161638	-0.000219937	369296	46815.4	106616	59715.9	26800.2	82695.4	-	-	79361.9	24612.2	47810.9	-	45882	-	-	-
18	202.881	3.02712			0.0411588	0.000241515	1.2816e+06	1.04622e+06	111335	118472	94886	170964	283311	310532	343540	393444	440697	321400	481495	144849	164979	367046
124	462.972	22.8154			-0.0197963	0.000731889	263125	332515	262719	197633	479108	236015	501647	566449	678217	473673	621928	684150	234573	215882	346681	239012
163	533.961	2.57198			0.047208	0.000979032	1.03909e+06	976627	281889	79895	55586.1	221438	-	10196.6	58203.2	216341	29062.6	78450.6	280275	655839	122435	221829
26	249.938	15.1411			-0.0202061	0.0010327	-	2956.07	1532.32	1503.38	-	-	608228	545081	11233.3	15537.2	130627	80808.4	39162.4	44356.9	45216.9	97754.1
43	312.113	44.3261			0.00300699	0.00106995	340513	238270	227906	231190	387799	451105	645561	248998	267493	169723	242608	157107	394111	430505	278403	272111
94	410.957	13.5001			-0.00821853	0.00109556	84396.5	244487	98970.3	98744.1	152605	332204	54295.9	176327	144886	122527	403235	607206	136826	244804	105404	278851
95	418.771	2.21809			0.0500501	0.00182978	1.41307e+06	1.27818e+06	58818.1	-	150412	136388	264370	95642.2	402402	255567	318095	208936	336414	250328	394267	274199
62	356.937	15.2131			0.0205069	0.00231454	203974	177011	5665.99	10171.3	8028.69	8960.09	13859.7	12527.2	21224.8	9462.56	12328.5	10104.3	20586.2	20824.8	50886.5	13654.3
263	920.167	18.6434			0.0274005	0.00261421	694272	88688.6	13196	13288.2	15607.2	22734.1	20587.4	28150.3	36565.5	11214.8	52321.4	47187	53037	51147.4	70276.5	10227.6
138	490.084	42.705			0.0163076	0.00272197	560389	136613	134777	349263	176124	71990.8	312618	71645	131497	104200	172975	70119.2	129058	168139	224978	139274
107	438.94	4.47833			0.0498043	0.00295267	1.16087e+06	1.03606e+06	19544.5	30496.7	11823.1	33655.1	48548.7	79306	67899.1	215507	30810.8	7353.16	117720	152795	283122	149445
194	591.983	2.48662			0.0370076	0.00415713	890568	551899	60760.3	30902.6	-	-	-	55217.5	40900.8	-	187376	25248.8	-	-	-	33625.4
78	380.912	2.58472			0.0313617	0.00477974	1.09352e+06	325667	203023	163788	867765	826652	258819	307096	220655	235668	289179	228357	344906	709617	1.03172e+06	450159
143	502.911	2.32861			0.00580006	0.00498803	577427	161862	667988	943456	147232	24075.7	140318	106433	66213.7	209316	219504	139664	177134	193534	401831	341263
16	192.9	15.3937			0.0245372	0.00537116	485802	104793	12359.6	10665.7	24230.8	24155.2	7723.96	9297.27	26055.6	22847.4	12425.1	7379.27	30781.1	7780.72	11937.7	15125.6
106	438.93	2.69133			0.120263	0.00611231	7.53169e+06	5.20665e+06	308304	53808.3	41394	330888	138214	627746	677708	759187	255446	259373	793018	1.74645e+06	796395	1.21453e+06
136	488.921	3.37734			0.0504976	0.00614833	1.36575e+06	883269	31847.3	47387	10883.8	19679.1	33890.8	15488.9	79775.9	81473.4	50799.9	12110.3	146429	153807	50394.5	185010
211	620.261	2.48171			0.0532598	0.00620961	1.86961e+06	1.02713e+06	37513.9	13009.4	-	73381.2	96905.5	133852	106561	-	50356.6	133729	-	-	61930.5	-
10	174.817	2.26573			0.0405009	0.00669138	963414	846953	160889	150907	298031	305850	133568	75460.5	409123	155256	217069	314713	221936	265142	328701	395391
174	554.017	17.8295			0.0213549	0.00705387	273640	160500	6102.86	6852.46	58200.3	51219.2	6157.17	8557.85	20161.5	14236.7	55131.6	6656.36	17791.8	19058	33683.9	32006
25	230.9	2.72975			0.0415314	0.00722458	1.15597e+06	775132	542690	227255	458454	434143	10164.2	16326.7	-	-	4888.95	-	-	-	-	-
177	555.001	18.0407			0.0234956	0.00728002	312616	197907	2621.28	2966.33	32880.6	48449.1	10998.8	22688.4	16363.9	9172.37	7458.47	19868.9	20054.7	13235.5	16927.4	9302.58
120	458.027	18.5356			0.0502269	0.00735634	1.68671e+06	1.10822e+06	114263	231954	119763	131484	213145	205687	308236	226958	280084	287946	236309	145693	320851	167469
220	648.882	2.59475			0.0305741	0.00767658	991745	185909	-	16652.6	-	-	46148.6	33704.8	214812	28224.7	245311	67243.8	-	18310.9	287763	26000
133	486.917	2.38933			0.0797264	0.00818988	2.64841e+06	3.78432e+06	193721	234806	55985.2	27355.1	147643	101506	393233	228798	269863	228026	343158	402280	649536	649623
40	304.839	2.24422			0.0537208	0.00821832	1.47215e+06	1.34695e+06	79077.1	72551.8	115688	147020	121973	76308.5	326023	186131	155538	173599	285408	150185	235043	73053.2
153	514.98	13.6941			0.0181823	0.00824368	206509	109283	17669.2	3792.01	58737.2	59602.1	8526.88	8877.18	27531.7	22530.8	12078.1	5033.38	7144.81	11551.2	32545.2	10446.3
160	532.887	2.45947			0.0913113	0.00944611	3.93134e+06	5.01502e+06	570360	675737	652453	472214	473495	279130	1.59601e+06	1.44294e+06	412315	198651	762610	789592	1.13657e+06	1.38997e+06
271	951.129	23.5024			0.0364733	0.0101204	603705	731297	4790.33	2490.93	4673.38	4061.35	9837.39	3767.97	4888.69	18372.9	26207	38681.3	6616.1	3120.76	7099.8	3878.52
12	178.903	2.41283			0.0288522	0.010583	498009	835546	452557	338861	424652	476558	275607	116906	348150	204094	217045	139676	399066	265655	576259	239803
241	729.067	13.6176			0.0395003	0.0116472	810992	921662	4515.83	16133.7	169392	145028	18350.7	41508.1	336869	154331	137687	125736	98700.8	109754	47563.3	38078
102	434.794	2.22353			0.0715915	0.0121873	4.01304e+06	1.09232e+06	3146.88	183955	30779.5	60474.3	347879	69301.1	87844.1	49459.7	65232.9	47073.9	61936.8	99371.2	109063	546559
255	823.486	48.6892			0.0813014	0.0124607	6.99778e+06	35466.7	62206.8	141273	28903	40050	166475	41106.9	49638.8	41289.5	49622.4	42995.8	241713	46096.1	88599.6	361528
228	671.968	18.8953			0.0187662	0.0126051	158167	255486	49035.8	41581.2	85423.5	52975.4	10380.6	5783.76	6842.45	7815.41	6349.28	9416.3	4612.34	12423.7	12221.1	18527.4
172	550.995	17.8656			0.0147714	0.0130832	153148	94035.5	26615.6	19652.5	91847.3	78933.3	10165.2	2494.73	2653.88	5524.55	19250.5	7449.54	15402.8	4521.95	10026.1	7483.98
87	390.951	15.5083			0.0541966	0.0133846	1.56575e+06	1.05775e+06	8503.42	23247.7	36112.1	43104.4	7941.31	15007	7495.69	15855	7237.89	21346.4	39688.9	43834.9	34314.6	19865.9
142	499.111	46.3565			0.0370869	0.0136006	982223	441228	11443.6	61873	205168	65780.3	26663	124159	48867.6	10955.1	115363	56048.8	21539.5	57777.1	77418.8	13773.2
37	289.955	2.79498			0.0530041	0.0138081	1.4829e+06	1.46363e+06	96749.9	159725	15987.5	34839.4	63405.8	74765.9	61917.6	15508.4	92717.5	107561	112492	17228.4	27931.4	-
60	354.991	16.4764			0.0389825	0.0143894	1.02721e+06	374492	7796.78	26980.6	186577	290052	29242.9	75865.1	55551.8	47342.1	27405.3	22648.8	38933.7	143758	78726.5	56578.4
215	633.986	3.01953			0.0573042	0.015263	1.99348e+06	1.08615e+06	104880	5569.34	73433.8	17181.9	11392.9	123140	6762.2	67848.6	8807.68	3417.08	39931.8	2650.07	20775.6	60766.1
217	638.203	33.212			0.056297	0.0152687	1.37954e+06	1.57075e+06	7205.71	4496.93	82004	33821.1	8523.26	9813.63	30880.5	7423.89	8978.08	4194.41	65369.3	21316.3	55751.1	20833.3
173	553.018	18.0189			0.0283734	0.0154026	447207	290120	5215.04	13067.8	124560	160007	8152.58	4247.5	7095.6	15269.9	3676.09	5019.09	6531.12	15590.1	16677.9	7391.21
6	144.912	2.42734			0.0345833	0.0162714	762256	1.10162e+06	47237.3	98840.3	14983.1	-	215201	121350	89411.9	-	261185	193475	28544.6	97428.8	34780.8	33404.1
184	565.229	40.1452			0.0407475	0.0166997	342268	2.31312e+06	48377.9	28196.7	329244	94460.3	199747	30834.6	74255.7	80992	44272.6	95966	104086	63207.2	182174	68843.7
61	355.986	15.4033			0.0714458	0.0168812	2.47217e+06	2.15462e+06	22590.4	25066.6	28156.4	42980.5	29318.7	11326.3	27809	8578.5	15852.6	46731.2	87299.6	74690.6	66930	81520.2
208	614.338	35.1465			0.053319	0.0169145	1.28474e+06	1.65376e+06	32987.8	4442.27	113584	7125.59	29153.9	11533.8	-	7257.05	22745.3	76099.2	23197.5	5380.37	28990.7	9317.13
15	192.887	2.68688			0.0358535	0.0169622	342333	1.82749e+06	41677.1	65281.9	436203	97005.6	25520.2	192759	53276.3	212019	193242	77449.8	106345	252589	49767.8	113709
14	190.908	13.5856			0.054102	0.0180329	1.6217e+06	1.49197e+06	166072	176348	712776	731551	116887	145242	680159	514460	343818	351725	468526	322377	442902	455083
238	708.983	13.6189			0.0541601	0.0183921	1.69733e+06	1.01253e+06	5781.95	12380.4	250093	215694	24973.2	7357.79	162629	185178	37278.2	46851.6	57294	26224.9	62226.8	34188.7
262	919.148	18.5502			0.0691448	0.0185492	2.5705e+06	2.61515e+06	179204	235381	262189	391263	235341	342267	266643	241804	520936	406312	290438	313608	352052	167219
248	782.387	44.6576			-0.0113798	0.0187327	186374	43127.2	2.83091e+06	72416.1	124250	67894	182104	37107.8	35129.7	16147.3	49544.3	52206.3	218719	29044.1	72473.2	51170.6
58	354.967	13.6387			0.0519297	0.0187819	1.27686e+06	1.63119e+06	74610.8	108025	396297	546650	101157	74326.4	352346	377263	210739	258806	249531	209892	221076	272197
254	822.466	48.6522			0.127402	0.0190128	1.67339e+07	38905.1	32165.8	74240	59394.3	127909	210705	48432.6	59768.8	64922.6	74602.9	66219.7	913662	106172	207471	78346.2
249	783.44	43.5214			-0.0156359	0.0194676	40508.9	46120.9	3.43827e+06	130154	49416.9	29119.7	99801	76250.4	72008.5	51569.5	19408.4	35491.9	78988.1	54749.7	107324	103496
274	973.484	45.1034			-0.0163831	0.0196893	57125.1	42945	2.87161e+06	73688.7	92930.4	94972.6	149248	196908	151430	24769	87375.7	89986.8	23815.4	85329.5	50377	79917.1
276	982.417	45.3766			-0.0148229	0.0202705	41375.4	26476.4	3.04393e+06	61778.7	67333.1	75484.1	77790.9	36644.7	71485.3	21037.4	59944.4	25355.4	39172.5	30416.8	48022	48576.5
226	664.888	2.34372			-0.0122508	0.0206286	29480.7	123403	633169	783581	28394.3	-	65756.6	96267.7	103545	54404.2	-	118231	9242.62	31105.4	-	57952.2
11	178.894	15.2275			0.000242486	0.020866	34503.2	42148	20714.3	91772.2	213791	274623	14126.8	29669.8	55927.2	49175.5	14094.2	15794.8	8777.47	21488.7	8957.02	13327.9
234	701.045	2.56437			-0.0105629	0.0214975	247685	103710	1.61812e+06	1.3981e+06	21109.1	136033	10582.9	-	-	20749.2	13625.7	26657	-	-	29675.6	56263.5
213	631.985	2.66358			0.0733058	0.021612	2.37699e+06	3.03682e+06	165040	131927	18659.6	32407.3	77824.3	2973.96	51526.6	26011.5	66411.7	26119.1	40844.7	33762	52568.8	15350.5
266	936.413	45.4022			-0.0164539	0.0217658	58783.4	13312.3	3.67171e+06	32060.7	168710	56170.9	47789.6	45707.2	168828	47154.1	47117.9	120229	43970.8	32188.1	148422	50699.6
222	655.001	15.5108			0.00292181	0.0219252	37435	63970.2	2334.41	6672.84	217196	396972	5362.04	23376.1	7268.92	23325.5	14962.3	21335.8	3990.17	7527.57	6263.25	7922.13
273	972.496	45.2991			-0.0155494	0.0226891	120197	47190.7	3.58438e+06	43004.3	107499	79081.9	268563	45897.9	71522.9	19637.7	20804.3	54099.6	35255.9	14367.8	54566.9	64380.1
154	516.945	17.8802			0.0632036	0.0227563	2.027e+06	1.58356e+06	13973.1	27911.1	227169	225358	4542.05	13446.6	6473.05	8327.46	12954.9	17456.3	5320.95	27763.9	13333.6	30195.4
166	538.967	2.51026			-0.0145659	0.0239832	578006	1.52903e+06	6.17048e+06	5.05697e+06	244679	186082	580297	370886	1.5288e+06	521912	368900	149937	2.02367e+06	791199	341593	511784
240	723.307	32.6881			0.0609296	0.0252605	1.24947e+06	3.17004e+06	32176.4	21835.7	253255	384821	43686.6	59329.7	78735.3	93220.7	56410.1	71094.9	86688.7	55472.3	40708.6	12228
233	699.372	34.6606			0.0516071	0.0258903	1.27225e+06	1.65094e+06	113922	33347.8	617039	224353	142815	133617	138538	111966	168788	111890	165274	103907	73096.1	70338
180	561.179	35.2944			0.0439665	0.0260606	822137	1.1399e+06	4679.81	37718.3	530875	227406	23179.4	34106.1	3270.15	48805.1	22138.3	5166.44	78313.6	61353.6	21788	39372.7
275	981.47	45.3367			-0.0223296	0.0270439	39943.6	64370.2	6.15455e+06	166697	247743	42538.9	387910	56645.7	389842	9673.77	31928.4	77762.7	197721	33062.4	190517	110330
247	781.406	44.0635			-0.0207445	0.0290767	119521	41047.4	6.22288e+06	152052	87439.5	157229	157418	62808.9	65374.6	43728.8	69586.9	103480	66842	35654.6	103669	88450.5
100	432.885	3.83766			0.00340588	0.0291982	64857.8	49953.7	66681.1	54101.9	330442	679330	6498.08	11765.8	21159.6	6407.34	5969.96	10955.2	42203.6	14959.8	-	28347.4
175	554.231	39.8809			0.0435701	0.0308106	157865	3.35427e+06	30584.7	52693.3	1.0427e+06	154754	112223	28796.4	49861	98757.6	37570.2	43970.6	56401.2	50178.6	96545	82281.5
272	971.515	45.5546			-0.0257249	0.0310556	31423.8	43878.7	7.91123e+06	153461	211027	65898.1	66235.3	132860	110404	-	93389.9	105683	74663	40610.7	49850.6	229855
216	634.015	3.22039			0.0485818	0.0312685	1.28109e+06	1.12229e+06	9871	14656.7	-	-	15859.2	7341.67	-	-	8358.5	16199.9	-	14432.2	36366.7	15576.9
152	514.943	23.9312			0.00510677	0.0314824	158197	150548	60657	165296	699484	421513	28083.6	19220.5	125380	30746.6	109440	69962.1	64942.4	92942.8	31589.3	79980.4
210	618.937	15.3789			0.00926623	0.0315616	296152	136859	22293.2	11913.6	864564	554953	17429.4	62457.2	77938.4	87400.1	127771	133209	61602.6	112740	133168	88888.6
134	487.104	35.7772			-0.000224033	0.0316683	242002	118142	32006.4	7522.15	1.64662e+06	268432	153390	133342	525948	447362	155753	88955	38872.3	111929	192970	72246.7
261	918.147	18.5551			0.110209	0.033166	7.50393e+06	6.06647e+06	861391	914250	847982	1.06858e+06	848350	781419	931900	821665	1.4502e+06	1.23573e+06	933594	683475	693550	646704
232	685.007	16.8644			0.0209824	0.0332901	410118	323242	52501.4	24358.1	465403	577758	25087.6	9704.8	6286.56	21515.8	29262	43280.9	10610.1	7807.27	17697.1	7780.38
265	935.482	45.3946			-0.024882	0.0337559	62275.1	43970.9	8.19276e+06	214043	236634	91229.6	141075	124171	179450	9472.6	44858	151453	104480	66395.6	77572.3	75312.6
251	792.443	43.636			-0.0252062	0.0370911	390640	331542	9.37148e+06	441447	295952	552560	523361	370511	486219	340401	339075	126531	160327	370022	237298	209294
168	540.928	2.46897			-0.00458584	0.0373906	482865	494757	2.12326e+06	1.40315e+06	1.07901e+06	904867	172819	225786	403392	160510	438746	210269	828463	510643	119356	445059
66	365.971	2.47403			0.000696552	0.0379609	103086	78095.4	82726.8	-	707197	426351	9697.99	-	33139.8	51795.8	83986	117888	-	28326.6	-	-
113	452.163	37.3446			0.0856904	0.0397877	3.42586e+06	3.59524e+06	44150	45193.6	2.13812e+06	1.05059e+06	389887	146147	558345	798211	150730	46437.6	532365	533502	731990	387653
41	306.944	2.65927			0.0604021	0.0400574	2.75057e+06	1.49955e+06	26692.6	17456.9	-	-	185333	269950	87060.6	180306	461542	363605	147275	51163.5	147773	84389.5
86	390.921	3.04814			0.0062393	0.0403092	182605	95144.3	73531.5	64605.7	665616	1.31699e+06	24608.2	49099.1	12936.3	6669.36	15279.5	14926.8	53919.7	-	26200.8	23540.2
179	559.187	33.1593			0.0241267	0.0407795	614923	643680	57578.6	19685	1.52994e+06	455119	163423	44475.6	88528.5	94433.7	100290	46753	151376	82390.8	153762	75597.9
31	277.128	38.8198			7.38026e-05	0.0428489	85975.2	29177.4	22035	12257.8	2.06383e+06	343923	23039.4	59392.2	108444	38490.5	49066.3	31444.2	38010.6	8208.24	37052.5	38609.2
237	707.946	13.6282			0.109612	0.0433233	5.44513e+06	6.18906e+06	21962.8	62382.4	1.19412e+06	1.23913e+06	35518.3	59188.4	710128	559977	279471	233390	229388	296703	219650	303036
28	255.13	45.4064			0.0246386	0.0435698	1.70353e+06	1.0976e+06	952191	954978	2.4526e+06	1.85547e+06	732093	830664	1.17605e+06	1.09612e+06	1.03328e+06	324538	1.18423e+06	959083	771040	1.01371e+06
260	917.163	18.5453			0.172172	0.0438891	1.75105e+07	1.66673e+07	2.17223e+06	2.12759e+06	2.59141e+06	2.57837e+06	2.98947e+06	2.30873e+06	2.96358e+06	2.44058e+06	3.69637e+06	4.02539e+06	3.01074e+06	2.42101e+06	2.64201e+06	2.05372e+06
99	430.981	14.6233			0.0229573	0.0444862	538257	543766	200452	258929	807726	746346	31612.5	51113.8	30749.4	31105.1	31910.7	56990.4	6756.19	35460	54703.1	41398.6
35	281.152	45.261			-0.00245603	0.0447899	57275.1	140725	206661	120515	2.16042e+06	499115	65405.9	177545	130981	92740.7	205292	60590	78874.2	56079.1	169132	175643
250	791.446	43.7843			-0.0344743	0.0479712	280281	262119	1.80774e+07	639921	154658	950075	356743	135253	500584	119069	295223	282486	350679	470800	626677	220205
59	354.984	15.3837			0.185649	0.0487714	1.64519e+07	1.51042e+07	103776	116642	239067	286935	63839.9	21017.7	55260.6	40160.3	75158.7	119790	187003	277524	243814	263608
23	216.888	2.55218			0.0507894	0.0489485	1.97921e+06	1.82522e+06	1.0506e+06	1.11262e+06	1.76381e+06	1.68139e+06	222608	245145	808501	453961	427457	455565	910996	868503	516021	384311
34	279.137	41.0705			0.0104835	0.0538689	599624	787515	86240.3	28738.2	3.01928e+06	737352	325691	286101	805173	567291	345176	80948.8	49496.6	124667	235675	28422.8
22	214.893	2.53834			0.069226	0.0591346	3.18338e+06	5.28995e+06	1.8065e+06	1.88017e+06	3.9686e+06	1.29408e+06	742690	698873	2.04385e+06	1.37907e+06	870560	508577	1.04129e+06	1.337e+06	706947	1.9026e+06
236	707.07	13.6037			0.164024	0.0595063	2.01782e+07	6.08128e+06	56050.5	121711	4.01142e+06	2.83543e+06	148070	147157	2.13243e+06	2.00268e+06	833013	747562	679707	817478	705879	784471
68	366.955	2.50592			-0.00874501	0.0599076	28741	56759.9	76444.2	103046	2.37837e+06	2.21612e+06	380232	175747	115410	442793	298831	379707	109425	28785.4	36405.6	157504
24	228.884	2.70545			0.0673655	0.0645987	2.73049e+06	3.40036e+06	1.44112e+06	1.4198e+06	1.35209e+06	1.4534e+06	100137	31687.5	185370	19918.3	119977	116857	39832.8	65032.3	198248	65147.9
57	353.949	13.647			0.112369	0.0649986	7.68091e+06	6.67052e+06	676822	808666	4.23259e+06	3.96888e+06	756332	517453	2.43473e+06	2.08415e+06	1.47591e+06	1.56037e+06	2.02132e+06	1.66978e+06	523751	1.20345e+06
252	800.479	49.0646			0.0355302	0.0717526	1.43886e+07	9.28355e+06	9.19837e+06	2.75852e+07	1.11908e+07	3.04091e+07	1.43627e+07	737650	8.85725e+06	310813	1.79465e+07	5.14719e+06	1.47127e+07	1.6227e+07	1.71421e+07	367887
88	392.879	2.70183			-0.000299268	0.0720159	120192	205456	212096	186458	3.73385e+06	3.57681e+06	122645	135277	-	138914	162255	188482	149715	313558	398828	215445
71	367.985	20.5522			0.0789915	0.0747954	3.50472e+06	3.69105e+06	698634	1.07373e+06	2.08704e+06	2.26228e+06	22716.9	27629.5	35580.2	53707.1	21363.4	105487	68794.8	34225.1	11874	21716.8
69	366.995	18.9145			0.0749179	0.0748572	3.19822e+06	3.22463e+06	403601	385826	2.36299e+06	2.52196e+06	18641.9	25861.2	58825.6	36313.1	36589.6	82464.7	83670.7	18596.6	43183.8	29684.6
235	706.985	13.5991			0.204155	0.0755566	2.09609e+07	1.75511e+07	36858.6	113287	4.16037e+06	3.03104e+06	140663	160351	925813	2.21191e+06	878034	815940	672799	1.00298e+06	710919	789482
181	564.236	39.7214			0.0683552	0.0758279	1.31219e+06	7.16299e+06	45028.2	89107.6	6.08468e+06	562258	142745	60729.9	251871	52623.6	90380.5	162244	205398	464680	363062	97362.5
19	204.877	3.91182			1.36392e-05	0.0761548	229371	88506.9	553286	734303	2.50424e+06	3.68034e+06	13279.3	13529.4	10417.7	5584.25	56039.8	11695.6	13869.4	30816.5	22370.4	43769.2
20	204.9	3.71476			0.00351867	0.0807559	425323	335368	600302	706272	3.13702e+06	3.54991e+06	72343	22725	12751	-	54956.3	7417.32	27829.2	20763.2	63612.7	24395.3
221	648.978	16.9134			0.0869354	0.0886654	4.79062e+06	3.7885e+06	166552	107359	3.87529e+06	3.54457e+06	96355.1	87607.6	90753.2	45455.6	52640.8	70491.7	56687.8	71388	73462.3	69818.6
130	476.178	34.0618			0.095843	0.0954702	5.16082e+06	6.53598e+06	36832	52432.5	7.73367e+06	2.51514e+06	263016	136463	804918	399624	110574	195987	429911	681360	678709	422763
101	433.132	48.5538	NF	R4G negative biomarker	-0.148044	0.102706	1.15053e+06	1.44334e+06	154607	79216.4	3.55734e+07	1.5865e+06	1.58526e+07	1.43398e+07	2.27619e+07	1.93762e+07	2.33433e+07	1.91206e+07	220367	333571	320281	223243
13	190.881	3.02225	citric acid	R4G negative biomarker	0.00717408	0.11892	4.28688e+06	2.81405e+06	2.48456e+06	2.1076e+06	1.76148e+07	1.71142e+07	3.23454e+06	2.74962e+06	5.02797e+06	4.83336e+06	4.38185e+06	4.25336e+06	4.99049e+06	4.97658e+06	5.40625e+06	4.37992e+06
1	110.968	3.02219	citric acid, fragment	R4G negative biomarker	0.00227	0.127507	912886	2.22274e+06	953241	2.06824e+06	1.17357e+07	1.10367e+07	1.08136e+06	1.16059e+06	1.90129e+06	1.79659e+06	1.37794e+06	1.40255e+06	1.77112e+06	1.41518e+06	1.42757e+06	1.3512e+06
158	527.904	25.1004	dicaffeic daucic acid isotope	R4G negative biomarker	-0.00519612	0.129882	93870.6	213445	562347	187053	1.39849e+07	7.09022e+06	259569	315833	712113	705258	531795	517514	488582	483849	265309	243529
55	352.975	13.6182	caffeoyl quinic acid	R4G negative biomarker	0.301917	0.149613	5.30554e+07	4.73249e+07	3.777e+06	4.86783e+06	2.87461e+07	2.71183e+07	4.74999e+06	4.55377e+06	1.72449e+07	1.58498e+07	1.17419e+07	1.12961e+07	1.25489e+07	1.10474e+07	1.11868e+07	1.04701e+07
70	366.996	20.5771	NF	R4G negative biomarker	0.183214	0.193452	2.11745e+07	1.88659e+07	5.44287e+06	5.42915e+06	1.43213e+07	1.43646e+07	131275	125978	139825	311850	86216.2	463712	573136	97103.8	62643.5	104071
157	526.91	25.0313	dicaffeic daucic acid	R4G negative biomarker	-0.0186587	0.252545	1.20365e+06	1.09508e+06	2.78209e+06	769772	5.84223e+07	2.69175e+07	1.91569e+06	1.86826e+06	6.3016e+06	2.11558e+06	5.82244e+06	4.27777e+06	889640	3.93452e+06	2.74633e+06	3.32393e+06

## Sheet: file 1B
					PCA loadings		powder	powder	powder	powder	juice	juice	R4G	R4G	R4G	R4G	R4G	R4G	R4G	R4G	R4G	R4G
id, corresponding to figure 4	id	m/z (-)	rt		P1	P2	CP1-A	CP1-B	CP2-A	CP2-B	CP3-A	CP3-B	R4G 1a	R4G 1b	R4G 2a	R4G 2b	R4G 3a	R4G 3b	R4G 4a	R4G 4b	R4G 5a	R4G 5b
1	72	376.985	2.53358	sucrose, chloride adduct	0.434013	-0.277205	1.09353e+10	9.74531e+09	3.91132e+09	4.25034e+09	3.16299e+09	3.03598e+09	2.82547e+09	2.79859e+09	1.45174e+10	1.32869e+10	1.22086e+09	1.36041e+09	3.75389e+10	3.87663e+10	3.69287e+10	1.18213e+10
2	75	378.971	2.58013	sucrose, chloride adduct	0.246316	-0.209227	3.33913e+09	3.53105e+09	1.73167e+09	1.56008e+09	2.91488e+09	3.8235e+09	4.74238e+08	5.3239e+08	4.61005e+09	3.84797e+09	3.07638e+08	1.99289e+08	1.23673e+10	1.28987e+10	1.25715e+10	1.2473e+10
3	267	947.186	17.7793	cyanidin (sinapic acid) xylose glucose galactose	0.15842	0.239488	5.00386e+08	4.30351e+08	9.12584e+08	8.60992e+08	1.00883e+08	9.41588e+07	6.31097e+09	5.30554e+09	7.05079e+09	6.39552e+09	7.54028e+09	6.33782e+09	5.86991e+09	5.34869e+09	6.80698e+09	4.55605e+09
4	188	579.013	16.6174	cyanidin xylose galactose	0.11298	0.345651	1.24908e+09	1.12639e+09	3.16291e+09	3.40127e+09	3.3248e+07	3.00269e+07	9.68888e+09	7.63509e+09	1.13343e+10	1.051e+10	1.15535e+10	9.37171e+09	6.02861e+09	5.85852e+09	6.03015e+09	5.28888e+09
5	199	598.875	3.71336	hydroxybenzoic acid hexose 2M-1 adduct	0.149928	0.137972	3.33222e+06	7.06695e+06	6.64266e+06	3.82646e+06	2.71412e+06	3.16046e+06	2.29184e+09	2.36807e+09	3.28067e+09	3.14651e+09	4.03687e+09	4.55634e+09	3.87177e+09	4.78627e+09	4.13348e+09	3.29405e+09
6	48	334.97	3.67866	hydroxybenzoic acid hexose-chloride adduct	0.137522	0.118903	3.5772e+07	1.81372e+07	5.21889e+07	4.77766e+07	1.64255e+07	1.96546e+07	2.47207e+09	1.80377e+09	2.8962e+09	2.59456e+09	3.00801e+09	2.82118e+09	3.54976e+09	3.40376e+09	2.99804e+09	3.06949e+09
7	5	136.921	3.6648	hydroxybenzoic acid hexoside fragment	0.116729	0.104421	1.17056e+07	1.45668e+07	3.23601e+07	4.11157e+07	8.89261e+06	6.56046e+06	1.94076e+09	1.3917e+09	2.33405e+09	1.72115e+09	2.15801e+09	2.05529e+09	2.42388e+09	2.73888e+09	2.13471e+09	2.22983e+09
8	39	298.992	3.68838	hydroxybenzoic acid hexose	0.113696	0.113349	6.16672e+06	1.21955e+07	3.04944e+07	1.88544e+07	2.72531e+06	5.17972e+06	1.9145e+09	2.20764e+09	2.36091e+09	1.74526e+09	1.9774e+09	2.18195e+09	2.2597e+09	2.58984e+09	2.48058e+09	2.13144e+09
9	4	132.91	2.78443	malic acid	0.088668	0.155377	1.88564e+08	5.07071e+07	9.99367e+07	2.74822e+07	3.97217e+07	4.22649e+07	2.65532e+09	2.03419e+09	2.4292e+09	1.65198e+09	3.29893e+09	2.30658e+09	2.27661e+09	2.19618e+09	1.77764e+09	1.68447e+09
10	269	948.152	17.779	cyanidin (sinapic acid) xylose glucose galactose isotope	0.0988909	0.153159	1.87092e+08	1.57545e+08	4.016e+08	3.89683e+08	4.57658e+07	5.01699e+07	2.47914e+09	2.26731e+09	2.77032e+09	2.41751e+09	2.98952e+09	2.79774e+09	2.35702e+09	2.03052e+09	2.85303e+09	1.8711e+09
11	243	741.37	15.8336	cyanidin xylose glucose galactose	0.0920709	0.110725	4.6253e+08	3.20257e+08	4.22184e+08	4.40402e+08	8.30232e+06	1.56631e+07	1.51226e+09	1.32883e+09	2.17937e+09	1.87729e+09	2.04639e+09	2.05413e+09	1.99446e+09	1.78794e+09	1.90816e+09	1.55769e+09
12	189	579.966	16.6269	cyanidin xylose galactose isotope	0.0605939	0.162287	3.29834e+08	3.18279e+08	7.61225e+08	7.86607e+08	1.20922e+07	9.67373e+06	2.16115e+09	1.93745e+09	2.79958e+09	2.14176e+09	2.6129e+09	2.38045e+09	1.54797e+09	1.53374e+09	1.59747e+09	1.20136e+09
13	101	433.132	48.5538	lipid	-0.0568174	0.368054	1.7258e+08	2.165e+08	7.73033e+07	3.96082e+07	1.0672e+10	4.7595e+08	8.32263e+09	7.52838e+09	1.195e+10	1.01725e+10	1.22553e+10	1.00383e+10	1.15692e+08	1.75125e+08	1.68148e+08	1.17203e+08
14	224	658.876	4.53675	UI	0.0431378	-0.0119461	1.23634e+06	4.00938e+06	307172	701170	789936	584431	1.51023e+07	2.24074e+07	6.11065e+07	1.58987e+07	8.43314e+07	9.45814e+07	2.91278e+08	2.98664e+08	3.23329e+08	1.87281e+08
15	81	386.995	2.33901	sucrose, formic adduct	0.243428	-0.12532	2.21357e+09	1.02218e+09	3.79359e+08	2.73222e+08	2.45364e+08	4.57416e+08	4.93854e+08	5.53914e+08	3.40589e+09	2.90239e+09	5.09215e+08	3.05237e+08	9.5396e+09	8.94008e+09	1.01681e+10	8.07284e+09
16	51	341.02	2.33904	sucrose	0.211036	-0.125961	1.50903e+09	1.49979e+09	5.40458e+08	4.05657e+08	2.78788e+08	3.77825e+08	4.57575e+08	3.97947e+08	1.77865e+09	2.14332e+09	1.94743e+08	4.89053e+08	8.04702e+09	6.89559e+09	8.3366e+09	4.69659e+09
	1	110.968	3.02219		-0.0451935	-0.0486725	1.36933e+08	3.33411e+08	4.76621e+08	1.03412e+09	3.5207e+09	3.31102e+09	5.67716e+08	6.09308e+08	9.98175e+08	9.43207e+08	7.23419e+08	7.36337e+08	9.29837e+08	7.42968e+08	7.49472e+08	7.0938e+08
	2	114.943	2.74234		0.0437941	0.0993633	1.11916e+08	7.75818e+07	5.14288e+07	4.4762e+07	3.67042e+07	3.02272e+07	8.8061e+08	7.6344e+08	6.74222e+08	8.40409e+08	1.20914e+09	1.01144e+09	5.65782e+08	9.54891e+08	5.16367e+08	5.52723e+08
	3	130.94	2.36947		0.00592263	0.0433204	1.43847e+07	7.91637e+07	1.39911e+08	1.25005e+08	5.15163e+07	9.11128e+07	4.97599e+08	2.4502e+08	6.08739e+07	6.77327e+07	3.05749e+08	3.37232e+08	2.17265e+08	1.71787e+08	1.75761e+08	3.47259e+07
	6	144.912	2.42734		-0.0101981	0.0139958	1.14338e+08	1.65243e+08	2.36187e+07	4.94201e+07	4.49494e+06	#VALUE!	1.1298e+08	6.37085e+07	4.69412e+07	#VALUE!	1.37122e+08	1.01574e+08	1.49859e+07	5.11501e+07	1.82599e+07	1.75372e+07
	7	160.825	2.40454		-0.000606915	-0.0010298	5.53944e+07	7.0223e+06	5.3308e+07	2.9858e+07	8.04005e+06	2.48086e+07	#VALUE!	#VALUE!	4.1665e+07	1.29214e+07	2.51007e+07	#VALUE!	2.4088e+07	#VALUE!	#VALUE!	#VALUE!
	8	163.937	4.71369		-0.00203538	0.0382063	1.72565e+07	9.10681e+06	3.14279e+06	3.81841e+06	6.28369e+06	3.30072e+06	1.48778e+08	1.19301e+08	2.74853e+07	9.62165e+06	1.38612e+08	1.39562e+08	1.37556e+07	2.28482e+07	1.59352e+07	4.94085e+06
	9	166.889	4.57167		0.0891021	0.0197526	2.47251e+06	2.64086e+06	1.24758e+07	9.5601e+06	7.53268e+06	4.15115e+06	4.50057e+08	4.93258e+08	5.88823e+08	5.14633e+08	6.49836e+08	6.14551e+08	1.18779e+09	1.3045e+09	1.18297e+09	1.2845e+09
	10	174.817	2.26573		0.0147257	-0.002235	1.44512e+08	1.27043e+08	8.04445e+07	7.54536e+07	8.94093e+07	9.1755e+07	7.01235e+07	3.96167e+07	2.1479e+08	8.15092e+07	1.13961e+08	1.65224e+08	1.16516e+08	1.392e+08	1.72568e+08	2.0758e+08
	11	178.894	15.2275		-0.0104021	-0.00696972	5.17549e+06	6.32219e+06	1.03572e+07	4.58861e+07	6.41372e+07	8.23869e+07	7.41658e+06	1.55767e+07	2.93618e+07	2.58171e+07	7.39945e+06	8.29226e+06	4.60817e+06	1.12816e+07	4.70244e+06	6.99716e+06
	12	178.903	2.41283		0.0143353	-0.0178259	7.47014e+07	1.25332e+08	2.26279e+08	1.69431e+08	1.27396e+08	1.42967e+08	1.44694e+08	6.13756e+07	1.82779e+08	1.07149e+08	1.13949e+08	7.33299e+07	2.0951e+08	1.39469e+08	3.02536e+08	1.25897e+08
	13	190.881	3.02225		0.00322147	-0.0257374	6.43031e+08	4.22107e+08	1.24228e+09	1.0538e+09	5.28444e+09	5.13427e+09	1.69814e+09	1.44355e+09	2.63968e+09	2.53751e+09	2.30047e+09	2.23301e+09	2.62001e+09	2.6127e+09	2.83828e+09	2.29946e+09
	14	190.908	13.5856		0.0129583	-0.00736226	2.43255e+08	2.23796e+08	8.30359e+07	8.81741e+07	2.13833e+08	2.19465e+08	6.13658e+07	7.62523e+07	3.57084e+08	2.70091e+08	1.80504e+08	1.84656e+08	2.45976e+08	1.69248e+08	2.32523e+08	2.38919e+08
	15	192.887	2.68688		-0.00377976	-0.0080286	5.13499e+07	2.74123e+08	2.08385e+07	3.2641e+07	1.30861e+08	2.91017e+07	1.33981e+07	1.01198e+08	2.79701e+07	1.1131e+08	1.01452e+08	4.06612e+07	5.58313e+07	1.32609e+08	2.61281e+07	5.96975e+07
	16	192.9	15.3937		-0.00199357	-0.00844508	7.28703e+07	1.57189e+07	6.17981e+06	5.33286e+06	7.26924e+06	7.24656e+06	4.05508e+06	4.88107e+06	1.36792e+07	1.19949e+07	6.5232e+06	3.87411e+06	1.61601e+07	4.08488e+06	6.2673e+06	7.94093e+06
	17	194.918	2.55185		0.055397	0.0418765	#VALUE!	8.08721e+06	#VALUE!	4.04587e+06	#VALUE!	1.55292e+07	4.36504e+08	4.25198e+08	6.77179e+08	5.51249e+08	4.80563e+08	5.76376e+08	8.15714e+08	8.05859e+08	4.67316e+08	6.32184e+08
	18	202.881	3.02712		0.0134762	0.0239957	1.9224e+08	1.56933e+08	5.56675e+07	5.92359e+07	2.84658e+07	5.12892e+07	1.48738e+08	1.6303e+08	1.80358e+08	2.06558e+08	2.31366e+08	1.68735e+08	2.52785e+08	7.60459e+07	8.66137e+07	1.92699e+08
	19	204.877	3.91182		-0.0422351	-0.0457018	3.44056e+07	1.3276e+07	2.76643e+08	3.67152e+08	7.51271e+08	1.1041e+09	6.97163e+06	7.10295e+06	5.46931e+06	2.93173e+06	2.94209e+07	6.14021e+06	7.28146e+06	1.61787e+07	1.17445e+07	2.29788e+07
	20	204.9	3.71476		-0.0436685	-0.047065	6.37985e+07	5.03052e+07	3.00151e+08	3.53136e+08	9.41105e+08	1.06497e+09	3.79801e+07	1.19306e+07	6.6943e+06	#VALUE!	2.88521e+07	3.89409e+06	1.46103e+07	1.09007e+07	3.33967e+07	1.28075e+07
	21	205.841	19.2238		-0.00323054	0.0374958	563927	810656	3.03021e+06	5.58996e+06	2.56384e+06	4.06916e+06	1.19503e+08	2.00849e+08	7.77775e+06	1.54204e+07	1.37464e+08	1.05143e+08	1.10524e+07	5.87218e+06	1.54947e+07	2.89353e+06
	22	214.893	2.53834		-0.01233	-0.0297431	4.77507e+08	7.93493e+08	9.03251e+08	9.40086e+08	1.19058e+09	3.88223e+08	3.89912e+08	3.66908e+08	1.07302e+09	7.24012e+08	4.57044e+08	2.67003e+08	5.46679e+08	7.01925e+08	3.71147e+08	9.98865e+08
	23	216.888	2.55218		-0.00824507	-0.0446281	2.96882e+08	2.73784e+08	5.253e+08	5.5631e+08	5.29143e+08	5.04417e+08	1.16869e+08	1.28701e+08	4.24463e+08	2.38329e+08	2.24415e+08	2.39172e+08	4.78273e+08	4.55964e+08	2.70911e+08	2.01763e+08
	24	228.884	2.70545		-0.046892	-0.0555652	4.09573e+08	5.10054e+08	7.20559e+08	7.09898e+08	4.05626e+08	4.36021e+08	5.25717e+07	1.66359e+07	9.7319e+07	1.04571e+07	6.29878e+07	6.135e+07	2.09122e+07	3.4142e+07	1.0408e+08	3.42027e+07
	25	230.9	2.72975		-0.0177073	-0.0337641	1.73396e+08	1.1627e+08	2.71345e+08	1.13627e+08	1.37536e+08	1.30243e+08	5.33622e+06	8.57149e+06	#VALUE!	#VALUE!	2.5667e+06	#VALUE!	#VALUE!	#VALUE!	#VALUE!	#VALUE!
	26	249.938	15.1411		-0.00734438	0.0282374	#VALUE!	443411	766159	751688	#VALUE!	#VALUE!	3.1932e+08	2.86168e+08	5.89748e+06	8.15703e+06	6.85793e+07	4.24244e+07	2.05602e+07	2.32874e+07	2.37389e+07	5.13209e+07
	27	251.922	5.7877		0.035792	0.0795753	695340	822352	762675	3.77241e+06	1.39425e+06	455464	1.28528e+09	1.05693e+09	3.70152e+08	2.95988e+08	6.20906e+08	5.53648e+08	5.55852e+08	5.98747e+08	4.45662e+08	5.59323e+08
	28	255.13	45.4064		0.00791821	-0.00295165	2.55529e+08	1.6464e+08	4.76095e+08	4.77489e+08	7.3578e+08	5.5664e+08	3.84349e+08	4.36099e+08	6.17424e+08	5.75464e+08	5.42473e+08	1.70382e+08	6.2172e+08	5.03519e+08	4.04796e+08	5.32198e+08
	29	262.951	2.31377		-0.010425	0.0511839	#VALUE!	#VALUE!	#VALUE!	#VALUE!	1.202e+07	1.04516e+07	1.63424e+08	2.23927e+08	1.60992e+08	7.52176e+07	3.78405e+08	2.45066e+08	5.00183e+07	2.05111e+07	4.33156e+07	4.15423e+07
	30	272.851	2.1817		0.0150435	0.0480113	1.56439e+07	1.05464e+07	2.29022e+06	1.02304e+07	3.23882e+07	2.06832e+07	3.65237e+08	3.15159e+08	1.87109e+08	1.77054e+08	1.88414e+08	1.30349e+08	1.59967e+08	1.66655e+08	7.09556e+07	1.30812e+08
	31	277.128	38.8198		-0.0187384	-0.0150609	1.28963e+07	4.37661e+06	1.10175e+07	6.12891e+06	6.19149e+08	1.03177e+08	1.20957e+07	3.11809e+07	5.69329e+07	2.02075e+07	2.57598e+07	1.65082e+07	1.99556e+07	4.30933e+06	1.94525e+07	2.02698e+07
	32	277.957	15.2261		0.0768193	0.0422906	3.34523e+06	#VALUE!	5.8503e+06	3.32895e+07	2.2008e+07	7.04667e+06	4.75078e+08	4.96958e+08	8.44345e+08	7.20788e+08	6.66404e+08	6.38527e+08	8.80348e+08	9.75328e+08	1.09289e+09	9.8266e+08
	33	278.918	15.2404		0.0256999	0.0196708	241394	1.0499e+06	5.70334e+06	3.30329e+06	3.6104e+06	2.56394e+06	5.85689e+07	7.7295e+07	1.78491e+08	8.56726e+07	8.94389e+07	7.42631e+07	7.83848e+07	1.53513e+08	1.47106e+08	7.79266e+07
	34	279.137	41.0705		-0.0203612	0.00322311	8.99435e+07	1.18127e+08	4.31201e+07	1.43691e+07	9.05784e+08	2.21205e+08	1.70988e+08	1.50203e+08	4.22716e+08	2.97828e+08	1.81217e+08	4.24981e+07	2.59857e+07	6.545e+07	1.23729e+08	1.4922e+07
	35	281.152	45.261		-0.0190336	-0.0142463	8.59126e+06	2.11088e+07	1.03331e+08	6.02575e+07	6.48125e+08	1.49734e+08	3.43381e+07	9.32109e+07	6.87648e+07	4.86889e+07	1.07778e+08	3.18098e+07	4.1409e+07	2.94415e+07	8.87944e+07	9.22126e+07
	36	288.858	2.2013		0.0283688	0.0191853	1.37803e+08	1.53042e+08	3.55767e+07	4.51488e+07	5.60286e+07	5.22182e+07	1.40547e+08	1.37476e+08	2.37468e+08	2.4441e+08	1.94186e+08	1.7469e+08	2.30705e+08	1.70353e+08	2.31323e+08	2.15285e+08
	37	289.955	2.79498		-0.00957733	-0.0158428	2.22435e+08	2.19545e+08	4.83749e+07	7.98626e+07	4.79625e+06	1.04518e+07	3.32881e+07	3.92521e+07	3.25067e+07	8.14191e+06	4.86767e+07	5.64695e+07	5.90581e+07	9.04493e+06	1.4664e+07	#VALUE!
	38	291.956	3.22742		-0.00534901	-0.0204108	1.80672e+08	2.06873e+08	2.94411e+07	2.01428e+07	1.21919e+07	4.39518e+06	1.00273e+07	1.79917e+06	#VALUE!	#VALUE!	#VALUE!	#VALUE!	5.50009e+06	#VALUE!	#VALUE!	#VALUE!
	40	304.839	2.24422		0.00772662	-0.00838301	2.20822e+08	2.02042e+08	3.95385e+07	3.62759e+07	3.47063e+07	4.41061e+07	6.40358e+07	4.00619e+07	1.71162e+08	9.77186e+07	8.16572e+07	9.11394e+07	1.49839e+08	7.88472e+07	1.23398e+08	3.83529e+07
	41	306.944	2.65927		-0.0158515	-0.00146207	4.12586e+08	2.24932e+08	1.33463e+07	8.72845e+06	#VALUE!	#VALUE!	9.72996e+07	1.41723e+08	4.57068e+07	9.46607e+07	2.4231e+08	1.90892e+08	7.73193e+07	2.68609e+07	7.75808e+07	4.43045e+07
	42	307.975	17.3145		0.0243327	0.0361619	1.37948e+06	1.8748e+06	3.46891e+06	3.44299e+06	7.37538e+06	1.98849e+06	3.3259e+08	3.04215e+08	7.41358e+07	5.83412e+07	1.8182e+08	1.92802e+08	2.00425e+08	2.31589e+08	1.74657e+08	1.57328e+08
	43	312.113	44.3261		0.0150257	0.010546	5.10769e+07	3.57405e+07	1.13953e+08	1.15595e+08	1.1634e+08	1.35331e+08	3.3892e+08	1.30724e+08	1.40434e+08	8.91046e+07	1.27369e+08	8.24811e+07	2.06908e+08	2.26015e+08	1.46162e+08	1.42858e+08
	44	328.989	4.62852		0.0959938	0.0199651	5.82032e+06	2.41182e+06	1.13261e+07	1.19916e+07	6.28087e+06	8.35801e+06	5.11381e+08	4.76237e+08	5.97824e+08	5.76645e+08	7.95764e+08	7.24738e+08	1.47772e+09	1.4059e+09	1.41999e+09	1.21863e+09
	45	329.124	27.7427		0.0037504	0.059486	1.52364e+07	1.70062e+07	1.18107e+07	2.30706e+07	4.57524e+07	2.00051e+07	1.89141e+08	1.13553e+08	3.12553e+08	4.03193e+08	2.59063e+08	2.73485e+08	3.86952e+07	5.39821e+07	3.61847e+07	3.0944e+07
	46	329.962	4.6174		0.0205393	0.0158357	611656	440376	2.29907e+06	3.10323e+06	5.30281e+06	9.29597e+06	3.37302e+07	3.29803e+07	9.23981e+07	5.12964e+07	8.28289e+07	8.06283e+07	1.13357e+08	8.53607e+07	4.07464e+07	1.07103e+08
	47	334.956	18.4796		0.036298	0.011544	432149	1.45844e+06	4.74133e+06	8.92175e+06	1.54524e+07	4.659e+06	8.07007e+07	3.94781e+07	2.92279e+08	3.07722e+08	6.49504e+07	3.63348e+07	2.99385e+08	1.61717e+08	1.87815e+08	2.20494e+08
	49	336.916	3.65491		0.0751478	0.0691344	9.71548e+06	6.24521e+06	2.23581e+07	2.55808e+07	1.06212e+07	8.43911e+06	9.00155e+08	6.92808e+08	7.37085e+08	8.52099e+08	1.04808e+09	7.73472e+08	1.23159e+09	9.09205e+08	1.03787e+09	7.97654e+08
	50	336.987	17.3492		0.0303566	-0.00599198	1.63515e+07	8.12985e+06	6.11836e+06	6.55096e+06	2.21542e+07	1.50034e+07	2.615e+07	3.54145e+07	1.0024e+08	8.86432e+07	2.64651e+07	1.34952e+07	1.18151e+08	1.30621e+08	2.11372e+08	1.2103e+08
	52	342.018	2.35048		0.0548332	-0.0327909	1.97837e+08	1.55315e+08	4.92939e+07	6.63862e+07	2.24766e+07	1.97726e+07	5.9865e+07	2.01704e+07	2.1315e+08	1.92031e+08	#VALUE!	3.26768e+07	7.39114e+08	4.39449e+08	4.67704e+08	5.27627e+08
	53	344.943	5.06826		0.0418072	0.00619507	1.96147e+06	407494	2.28114e+06	3.55583e+06	3.09051e+06	2.21096e+06	5.50013e+07	8.90744e+07	1.4723e+08	1.86965e+08	1.66959e+08	1.00058e+08	3.69969e+08	1.59485e+08	2.72085e+08	4.21676e+08
	54	344.969	3.73182		0.0871219	0.0436618	5.22535e+06	2.91911e+06	1.39039e+07	1.37826e+07	8.72045e+06	5.58574e+06	8.19964e+08	5.89381e+08	7.14504e+08	7.81592e+08	7.56394e+08	7.25361e+08	1.40363e+09	1.13606e+09	1.14052e+09	1.03651e+09
	55	352.975	13.6182		0.0201872	-0.0504291	7.95832e+09	7.09873e+09	1.8885e+09	2.43391e+09	8.62382e+09	8.13549e+09	2.49374e+09	2.39073e+09	9.05359e+09	8.32114e+09	6.16451e+09	5.93045e+09	6.5882e+09	5.79989e+09	5.87305e+09	5.49681e+09
	56	352.978	16.5844		0.0190124	0.023687	1.24505e+08	9.855e+07	1.61201e+07	1.6488e+07	1.38134e+08	1.79621e+08	1.15148e+08	5.75059e+07	3.56772e+08	5.50984e+08	2.61377e+08	1.45851e+08	2.79188e+08	9.29298e+07	2.11964e+08	2.02007e+08
	57	353.949	13.647		-0.00741389	-0.0214665	1.15214e+09	1.00058e+09	3.38411e+08	4.04333e+08	1.26978e+09	1.19066e+09	3.97074e+08	2.71663e+08	1.27823e+09	1.09418e+09	7.74852e+08	8.19194e+08	1.06119e+09	8.76636e+08	2.74969e+08	6.31813e+08
	58	354.967	13.6387		0.00216281	-0.0100304	1.91529e+08	2.44678e+08	3.73054e+07	5.40123e+07	1.18889e+08	1.63995e+08	5.31075e+07	3.90214e+07	1.84982e+08	1.98063e+08	1.10638e+08	1.35873e+08	1.31004e+08	1.10193e+08	1.16065e+08	1.42903e+08
	59	354.984	15.3837		-0.0280784	-0.0742831	2.46778e+09	2.26563e+09	5.18881e+07	5.83211e+07	7.17202e+07	8.60805e+07	3.3516e+07	1.10343e+07	2.90118e+07	2.10841e+07	3.94583e+07	6.28896e+07	9.81765e+07	1.457e+08	1.28003e+08	1.38394e+08
	60	354.991	16.4764		-0.00337685	-0.0203937	1.54082e+08	5.61739e+07	3.89839e+06	1.34903e+07	5.59731e+07	8.70157e+07	1.53525e+07	3.98292e+07	2.91647e+07	2.48546e+07	1.43878e+07	1.18906e+07	2.04402e+07	7.54727e+07	4.13314e+07	2.97037e+07
	61	355.986	15.4033		-0.0075954	-0.0288761	3.70825e+08	3.23193e+08	1.12952e+07	1.25333e+07	8.44693e+06	1.28941e+07	1.53923e+07	5.94633e+06	1.45997e+07	4.50371e+06	8.32261e+06	2.45339e+07	4.58323e+07	3.92125e+07	3.51383e+07	4.27981e+07
	62	356.937	15.2131		0.0033713	-0.00726845	3.05961e+07	2.65517e+07	2.83299e+06	5.08567e+06	2.40861e+06	2.68803e+06	7.27633e+06	6.57676e+06	1.1143e+07	4.96784e+06	6.47249e+06	5.30473e+06	1.08078e+07	1.0933e+07	2.67154e+07	7.1685e+06
	63	362.879	2.97469		0.0187639	0.0615349	3.59179e+06	1.8722e+07	7.2507e+06	#VALUE!	1.85667e+07	1.99391e+06	2.91726e+08	2.45034e+08	2.25688e+08	3.14589e+08	3.4289e+08	4.29633e+08	1.48357e+08	2.01974e+08	2.46717e+08	9.40234e+07
	64	364.947	21.4615		0.0597833	0.060409	1.07906e+08	8.90802e+07	1.26749e+08	2.78725e+08	8.42163e+08	3.45115e+08	8.38992e+08	6.27489e+08	1.28007e+09	1.24912e+09	8.92358e+08	9.56181e+08	1.13466e+09	9.75797e+08	1.10376e+09	8.96803e+08
	65	364.951	4.59456		0.0628828	0.0149274	6.61638e+06	2.5828e+06	7.04495e+06	4.93656e+06	1.23562e+07	1.18018e+07	2.27661e+08	2.45545e+08	3.11917e+08	2.80388e+08	3.43531e+08	2.72989e+08	5.56995e+08	6.71286e+08	6.47598e+08	4.78757e+08
	66	365.971	2.47403		-0.0206289	-0.00568907	1.54628e+07	1.17143e+07	4.13634e+07	#VALUE!	2.12159e+08	1.27905e+08	5.09144e+06	#VALUE!	1.73984e+07	2.71928e+07	4.40927e+07	6.18911e+07	#VALUE!	1.48714e+07	#VALUE!	#VALUE!
	67	366.933	4.49754		0.0293845	0.0181734	1.64809e+06	1.30721e+06	2.75442e+06	1.40711e+06	1.29503e+06	4.02429e+06	5.58176e+07	6.78094e+07	1.08663e+08	8.15426e+07	1.19203e+08	1.56195e+08	1.1194e+08	1.82998e+08	1.74019e+08	1.40758e+08
	68	366.955	2.50592		-0.0292566	-0.00555825	4.31115e+06	8.51398e+06	3.82221e+07	5.15231e+07	7.13511e+08	6.64836e+08	1.99622e+08	9.2267e+07	6.05904e+07	2.32466e+08	1.56886e+08	1.99346e+08	5.7448e+07	1.51123e+07	1.9113e+07	8.26894e+07
	69	366.995	18.9145		-0.0450161	-0.0600027	4.79733e+08	4.83694e+08	2.01801e+08	1.92913e+08	7.08896e+08	7.56589e+08	9.78702e+06	1.35771e+07	3.08835e+07	1.90644e+07	1.92095e+07	4.3294e+07	4.39271e+07	9.76323e+06	2.26715e+07	1.55844e+07
	70	366.996	20.5771	UI	-0.127872	-0.161238	3.17617e+09	2.82988e+09	2.72144e+09	2.71458e+09	4.29638e+09	4.30939e+09	6.89192e+07	6.61382e+07	7.34082e+07	1.63721e+08	4.52635e+07	2.43449e+08	3.00896e+08	5.09795e+07	3.28879e+07	5.46371e+07
	71	367.985	20.5522		-0.0509464	-0.0643071	5.25708e+08	5.53658e+08	3.49317e+08	5.36864e+08	6.26111e+08	6.78683e+08	1.19264e+07	1.45055e+07	1.86796e+07	2.81962e+07	1.12158e+07	5.53808e+07	3.61173e+07	1.79682e+07	6.23384e+06	1.14013e+07
	73	377.977	2.54296	sucrose, chloride adduct	0.114158	-0.102233	1.70466e+09	1.14663e+09	5.30446e+08	3.32728e+08	7.83173e+08	7.67674e+08	8.11389e+07	2.54424e+08	1.29075e+09	1.23407e+09	1.75297e+08	7.6494e+07	4.04047e+09	4.64775e+09	1.06066e+09	4.76543e+09
	74	378.963	4.54234		0.0375435	-0.0209966	3.55585e+07	1.22432e+07	708302	6.90326e+06	1.08002e+07	1.56794e+07	2.81419e+07	1.00399e+07	5.64643e+07	2.40142e+07	5.65998e+06	9.76706e+06	6.01982e+07	4.72141e+08	4.4768e+08	9.3262e+07
	76	379.969	2.63129		0.0713152	-0.0702399	4.13183e+08	2.91802e+08	7.18334e+07	1.01745e+08	4.23627e+08	3.84574e+08	3.75932e+07	2.31476e+07	1.15957e+08	3.69854e+08	4.12759e+07	3.97057e+07	9.44055e+08	1.34565e+09	1.85805e+09	3.66673e+08
	77	379.976	2.55224		0.0789389	-0.068874	3.65751e+08	4.91292e+08	2.06947e+08	1.30581e+08	4.35378e+08	4.50847e+08	1.66347e+08	1.31327e+08	3.83353e+08	5.745e+08	2.68505e+07	7.16324e+07	1.2453e+09	1.19378e+09	1.88971e+09	1.00971e+09
	78	380.912	2.58472		0.0270228	-0.0227766	1.64028e+08	4.885e+07	1.01512e+08	8.1894e+07	2.60329e+08	2.47996e+08	1.3588e+08	1.61225e+08	1.15844e+08	1.23725e+08	1.51819e+08	1.19887e+08	1.81076e+08	3.72549e+08	5.41654e+08	2.36334e+08
	79	384.975	14.4775		0.0280007	0.00967107	1.03783e+07	1.1703e+07	4.38616e+06	4.0754e+06	2.29904e+06	5.61841e+06	5.81496e+07	6.94532e+07	4.15921e+07	7.39637e+07	6.69088e+07	1.43851e+08	1.1471e+08	1.62837e+08	1.83376e+08	9.34301e+07
	80	384.991	16.0771		0.0738361	-0.0472403	1.90858e+08	2.09004e+08	9.41995e+07	9.92979e+07	1.02707e+07	2.86413e+06	3.8498e+07	3.49801e+07	1.31836e+08	1.18101e+08	8.51525e+07	8.13524e+07	8.91854e+08	1.00018e+09	1.02107e+09	8.22421e+08
	82	387.071	36.8187		0.0226348	0.0133687	1.79787e+08	3.36879e+07	3.51976e+08	1.8347e+08	1.78095e+08	8.94755e+07	5.26072e+08	1.10337e+08	4.51637e+08	1.60238e+08	3.07063e+08	5.9032e+07	4.42733e+08	2.09348e+08	3.77616e+08	2.02756e+08
	83	387.966	3.57661		0.0290519	-0.0167144	1.67758e+07	1.84035e+07	3.14053e+06	5.83658e+06	862969	4.51274e+06	1.71884e+06	9.4001e+06	3.48244e+07	2.42356e+07	#VALUE!	9.78732e+06	2.82544e+08	1.0781e+08	9.55513e+07	1.14541e+08
	84	387.98	2.34837		0.0838414	-0.0421966	3.24209e+08	1.8436e+08	2.48373e+07	4.89743e+07	3.89771e+07	4.76343e+07	1.90508e+08	6.14238e+07	3.8547e+08	3.90175e+08	1.14617e+08	1.33687e+07	1.36661e+09	1.06864e+09	1.13841e+09	6.67341e+08
	85	388.962	2.35307		0.0242327	-0.00575557	5.14683e+07	3.70648e+07	7.34875e+06	1.75539e+07	1.06164e+07	1.99758e+07	6.62044e+07	2.41322e+07	5.28301e+07	6.19129e+07	4.2855e+07	3.5831e+07	1.25054e+08	2.12811e+08	6.28212e+07	9.40834e+07
	86	390.921	3.04814		-0.0197525	-0.0234069	2.73907e+07	1.42716e+07	3.67658e+07	3.23028e+07	1.99685e+08	3.95098e+08	1.29193e+07	2.5777e+07	6.79155e+06	3.50141e+06	8.02173e+06	7.83657e+06	2.83078e+07	#VALUE!	1.37554e+07	1.23586e+07
	87	390.951	15.5083		-0.00690886	-0.0220719	2.34863e+08	1.58662e+08	4.25171e+06	1.16238e+07	1.08336e+07	1.29313e+07	4.16919e+06	7.87868e+06	3.93524e+06	8.3239e+06	3.79989e+06	1.12069e+07	2.08367e+07	2.30133e+07	1.80152e+07	1.04296e+07
	88	392.879	2.70183		-0.0286013	-0.0406751	1.80288e+07	3.08185e+07	1.06048e+08	9.32292e+07	1.12015e+09	1.07304e+09	6.43886e+07	7.10205e+07	#VALUE!	7.29298e+07	8.5184e+07	9.89532e+07	7.86003e+07	1.64618e+08	2.09385e+08	1.13108e+08
	89	398.171	41.8999		0.0507354	0.0266767	3.05383e+08	1.90814e+08	5.64388e+08	5.7752e+08	3.72969e+08	3.58909e+08	7.06706e+08	8.1469e+08	8.90653e+08	6.71272e+08	5.52742e+08	5.27043e+08	7.46378e+08	8.18692e+08	1.08688e+09	8.475e+08
	90	402.833	2.17818		0.0270042	0.0193179	1.23469e+08	2.67501e+07	#VALUE!	2.88699e+07	4.94948e+06	1.67081e+07	1.44101e+08	1.04411e+08	1.40559e+08	1.09381e+08	1.4191e+08	2.39012e+08	2.27809e+08	1.22713e+08	1.92257e+08	2.38938e+08
	91	408.907	4.43452		-0.00374636	0.0526489	3.8984e+07	9.76874e+06	1.64632e+07	3.61043e+06	1.30063e+07	3.95684e+06	7.84795e+08	7.52426e+08	1.23726e+07	5.95205e+06	9.93471e+07	2.13448e+08	2.52036e+07	5.56301e+07	5.82457e+07	1.18612e+08
	92	408.92	2.34269		0.0344692	-0.0214267	1.32788e+08	1.13736e+08	7.92555e+07	5.45241e+07	2.66839e+07	5.71911e+07	1.49576e+07	9.5633e+07	1.87444e+08	8.06658e+07	4.87898e+07	5.38446e+07	3.33569e+08	1.45522e+08	4.24935e+08	1.05408e+08
	93	409.916	2.42136		0.0212715	-0.00941202	#VALUE!	1.44535e+07	#VALUE!	#VALUE!	#VALUE!	#VALUE!	3.89194e+07	4.02209e+06	#VALUE!	#VALUE!	4.15457e+06	#VALUE!	1.88466e+08	2.30105e+07	#VALUE!	7.36689e+07
	94	410.957	13.5001		0.00465504	0.0288883	1.26595e+07	3.66731e+07	4.94851e+07	4.93721e+07	4.57815e+07	9.96612e+07	2.85054e+07	9.25718e+07	7.60649e+07	6.43268e+07	2.11698e+08	3.18783e+08	7.18337e+07	1.28522e+08	5.53371e+07	1.46397e+08
	95	418.771	2.21809		0.0183918	0.00154884	2.11961e+08	1.91727e+08	2.9409e+07	#VALUE!	4.51236e+07	4.09164e+07	1.38794e+08	5.02121e+07	2.11261e+08	1.34172e+08	1.67e+08	1.09691e+08	1.76618e+08	1.31422e+08	2.0699e+08	1.43954e+08
	96	420.816	2.55172		0.0170676	-0.0130017	2.81163e+07	2.49238e+07	3.12238e+07	4.24851e+07	4.38029e+07	1.21002e+07	3.84955e+07	3.11763e+07	1.10678e+07	2.62941e+07	1.28581e+07	2.8022e+07	2.24961e+08	1.50055e+07	8.73094e+07	#VALUE!
	97	420.838	3.01289		0.0471345	0.0397032	2.99568e+07	3.73556e+07	6.21412e+07	5.66671e+07	2.11252e+08	2.16422e+08	2.93778e+08	2.66401e+08	6.55293e+08	6.21979e+08	4.74168e+08	4.25996e+08	3.95263e+08	5.67882e+08	7.26157e+08	3.20372e+08
	98	424.861	2.31462		0.0381771	-0.00725653	5.61792e+07	1.55342e+08	9.27158e+07	8.15284e+07	3.56486e+07	6.65713e+07	1.28404e+08	1.66774e+08	2.55799e+08	1.69767e+08	7.46929e+07	8.72031e+07	3.97439e+08	4.21361e+08	1.54449e+08	3.43678e+08
	99	430.981	14.6233		-0.0254051	-0.0276374	8.07386e+07	8.1565e+07	1.00226e+08	1.29465e+08	2.42318e+08	2.23904e+08	1.65965e+07	2.68347e+07	1.61435e+07	1.63302e+07	1.67531e+07	2.992e+07	3.547e+06	1.86165e+07	2.87191e+07	2.17342e+07
	100	432.885	3.83766		-0.0141565	-0.0178241	9.72867e+06	7.49306e+06	3.33406e+07	2.70509e+07	9.91325e+07	2.03799e+08	3.41149e+06	6.17707e+06	1.11088e+07	3.36385e+06	3.13423e+06	5.75149e+06	2.21569e+07	7.85389e+06	#VALUE!	1.48824e+07
	102	434.794	2.22353		-0.00380664	-0.0211322	6.01955e+08	1.63848e+08	1.57344e+06	9.19777e+07	9.23384e+06	1.81423e+07	1.82636e+08	3.63831e+07	4.61181e+07	2.59663e+07	3.42473e+07	2.47138e+07	3.25168e+07	5.21699e+07	5.72583e+07	2.86943e+08
	103	434.879	2.54764		0.0297135	-0.0225295	1.4397e+08	4.68131e+08	1.0821e+08	3.33869e+07	3.07061e+07	5.23095e+07	9.86739e+07	7.64238e+07	1.25898e+08	2.22306e+08	1.06621e+08	1.49921e+08	4.47127e+08	3.23692e+08	2.87655e+08	1.33742e+08
	104	436.857	2.49659		0.0299649	-0.0168981	2.22895e+08	2.04448e+08	2.26005e+07	3.08996e+07	3.3136e+07	4.95546e+07	1.21126e+08	5.17567e+07	2.07037e+08	1.10766e+08	9.03861e+07	4.63872e+07	2.29901e+08	2.99564e+08	2.1297e+08	1.96664e+08
	105	436.953	23.0442		0.0169448	0.0221153	1.77462e+06	994036	9.24987e+06	3.39727e+06	2.63075e+06	2.15474e+06	8.28563e+07	4.33825e+07	3.67203e+07	1.83561e+07	9.8583e+07	1.69696e+08	1.05867e+08	8.42763e+07	8.01032e+07	6.73197e+07
	106	438.93	2.69133		0.0285235	-0.0452516	1.12975e+09	7.80998e+08	1.54152e+08	2.69042e+07	1.24182e+07	9.92663e+07	7.25622e+07	3.29566e+08	3.55797e+08	3.98573e+08	1.34109e+08	1.36171e+08	4.16335e+08	9.16884e+08	4.18107e+08	6.37627e+08
	107	438.94	4.47833		0.0115082	-0.0187645	1.74131e+08	1.55408e+08	9.77224e+06	1.52483e+07	3.54693e+06	1.00965e+07	2.54881e+07	4.16356e+07	3.56471e+07	1.13141e+08	1.61757e+07	3.86041e+06	6.18028e+07	8.02176e+07	1.48639e+08	7.84588e+07
	108	439.939	2.65888		0.0162382	-0.0130834	1.25389e+08	5.71201e+07	2.18303e+07	2.01746e+06	2.79005e+06	4.19996e+06	4.7126e+06	5.15083e+07	7.18317e+07	4.43182e+07	1.88819e+07	1.11016e+07	1.67776e+08	5.17382e+07	7.45553e+07	3.07884e+07
	109	443.019	19.2431		0.0224284	0.0227949	4.71229e+07	4.02419e+07	2.74474e+07	3.36518e+07	4.56773e+07	4.2079e+07	1.10311e+08	8.71108e+07	2.01857e+08	1.23462e+08	1.52995e+08	8.5607e+07	1.50464e+08	1.10518e+08	1.35948e+08	1.23921e+08
	110	446.881	2.49272		0.0163658	-0.00832069	#VALUE!	6.52976e+06	#VALUE!	#VALUE!	#VALUE!	#VALUE!	2.37885e+07	1.93428e+07	#VALUE!	8.62678e+06	1.64536e+07	2.04896e+07	2.15388e+07	#VALUE!	#VALUE!	2.7121e+08
	111	450.884	2.48274	sucrose derivative chloride adduct	0.151872	-0.0580458	5.11494e+08	5.4831e+08	2.29815e+08	1.54295e+08	1.03509e+08	1.16991e+08	3.74712e+08	3.51388e+08	2.02608e+09	1.53729e+09	2.58133e+08	8.9415e+07	3.70064e+09	3.51626e+09	3.51509e+09	3.54955e+09
	112	451.954	2.4825		0.0560782	-0.0161576	1.24261e+08	1.04929e+08	2.29344e+07	2.3664e+07	2.90996e+07	3.24387e+07	1.11777e+08	3.74244e+07	2.33815e+08	3.71711e+08	1.14907e+08	7.57351e+07	5.40184e+08	8.14918e+08	3.62872e+08	3.85218e+08
	113	452.163	37.3446		-0.000123028	-0.0430231	5.13879e+08	5.39286e+08	2.2075e+07	2.25968e+07	6.41435e+08	3.15178e+08	2.04691e+08	7.67269e+07	2.93131e+08	4.19061e+08	7.91331e+07	2.43797e+07	2.79491e+08	2.80088e+08	3.84295e+08	2.03518e+08
	114	452.89	2.50107	sucrose derivative chloride adduct	0.137612	-0.0580148	3.31717e+08	2.92483e+08	3.09674e+08	2.36068e+08	8.90728e+07	1.45787e+08	3.22105e+08	2.42366e+08	1.46087e+09	9.75792e+08	2.04652e+08	1.66301e+08	3.22247e+09	2.22689e+09	3.52406e+09	3.41819e+09
	115	453.012	23.5401		0.0247076	0.0260724	3.6938e+06	990402	5.70058e+06	8.513e+06	5.72103e+06	1.23384e+06	1.35766e+08	8.23246e+07	8.69761e+07	6.15303e+07	1.23574e+08	1.70091e+08	1.61567e+08	1.16079e+08	1.28957e+08	1.11885e+08
	116	453.04	17.5339		0.0122423	0.0302872	1.77153e+06	2.03493e+06	1.13295e+06	1.94831e+06	3.27535e+06	2.80179e+06	6.13345e+07	3.63065e+07	7.70838e+07	5.52076e+07	1.10335e+08	1.37577e+08	6.43252e+07	6.3506e+07	4.88105e+07	3.16985e+07
	117	453.901	2.56154		0.0444845	-0.0200512	3.93636e+07	6.32383e+07	1.47451e+07	1.0859e+07	3.48388e+06	5.43047e+06	7.36166e+07	3.73292e+07	1.14966e+08	1.74496e+07	5.19387e+07	3.30261e+07	5.50959e+08	3.78387e+08	1.41335e+08	5.69073e+08
	118	454.881	2.43174		0.0685916	-0.0220436	3.26331e+08	2.31646e+08	1.20447e+08	8.91987e+07	9.94789e+07	6.55855e+07	2.68947e+08	1.95974e+08	5.13795e+08	4.35882e+08	1.76569e+08	1.27304e+08	7.11075e+08	9.03792e+08	8.70429e+08	9.4335e+08
	119	455.927	2.3742		0.0256566	-0.0142603	3.25872e+07	6.04228e+06	6.52312e+06	#VALUE!	8.21246e+06	3.33067e+07	6.824e+06	2.08972e+07	4.74229e+07	1.21127e+07	#VALUE!	3.31042e+07	1.55937e+08	3.48215e+08	2.93658e+07	1.44866e+08
	120	458.027	18.5356		0.00578551	0.00585462	2.53007e+08	1.66234e+08	5.71317e+07	1.15977e+08	3.59289e+07	3.94452e+07	1.11901e+08	1.07986e+08	1.61824e+08	1.19153e+08	1.47044e+08	1.51171e+08	1.24062e+08	7.64886e+07	1.68447e+08	8.7921e+07
	121	460.044	2.37678		0.0121886	-0.00586544	2.51787e+07	1.03618e+08	#VALUE!	3.90842e+07	7.80219e+06	1.084e+07	8.02052e+07	#VALUE!	1.54227e+07	6.09456e+07	8.66933e+06	#VALUE!	3.88275e+07	4.12081e+07	1.31721e+08	2.70201e+08
	122	460.881	2.41817		0.0520508	-0.0187972	6.34301e+07	8.9395e+07	4.55384e+07	8.03976e+06	5.99652e+06	7.60252e+06	8.47746e+07	1.12487e+08	1.47535e+08	4.25166e+07	1.00042e+08	9.91577e+07	3.25436e+08	5.13925e+08	7.34594e+08	2.22247e+08
	123	462.855	2.39961		0.0456379	-0.00322197	1.79523e+07	2.84485e+07	1.36782e+07	6.28566e+06	3.87762e+07	1.55067e+07	6.61611e+07	2.88036e+07	1.31937e+08	1.38915e+08	1.62796e+08	1.22763e+08	3.10525e+08	3.11402e+08	3.98709e+08	2.49836e+08
	124	462.972	22.8154		0.00506983	0.0608397	3.94687e+07	4.98772e+07	1.31359e+08	9.88166e+07	1.43732e+08	7.08045e+07	2.63365e+08	2.97385e+08	3.56064e+08	2.48679e+08	3.26512e+08	3.59179e+08	1.23151e+08	1.13338e+08	1.82007e+08	1.25481e+08
	125	466.056	16.4607		0.0253986	0.0277372	3.26434e+06	2.39902e+06	8.26038e+06	1.83576e+06	2.78003e+06	932231	7.88035e+07	7.26612e+07	1.12631e+08	1.37491e+08	1.64275e+08	1.67045e+08	1.57793e+08	1.41697e+08	8.62881e+07	1.96809e+08
	126	470.92	2.33371	sucrose derivative	0.133161	-0.0576451	4.54105e+08	1.94068e+08	1.16694e+08	1.34398e+08	7.43969e+07	8.79646e+07	4.07467e+08	1.86047e+08	1.07534e+09	8.34998e+08	1.58843e+08	1.58303e+08	3.21987e+09	2.13658e+09	2.97374e+09	2.52556e+09
	127	471.913	2.32958		0.0582056	-0.0182382	8.00619e+07	6.91609e+07	8.25028e+06	#VALUE!	1.61635e+07	2.53264e+07	1.02256e+08	5.67451e+07	3.56908e+08	9.85642e+07	1.03509e+08	6.00192e+07	7.32396e+08	6.4033e+08	3.77351e+08	3.53121e+08
	128	472.965	2.36687		0.0424965	-0.0182038	9.71937e+07	1.08778e+08	1.4482e+08	1.61246e+08	2.3862e+07	4.02531e+07	1.3923e+08	1.48016e+08	1.62035e+08	1.76504e+08	1.12464e+08	3.2662e+07	6.57162e+08	2.68806e+08	3.82831e+08	1.5876e+08
	129	473.036	17.7936		0.0487674	0.0509701	4.38811e+07	3.75475e+07	6.1797e+07	9.69515e+07	1.32461e+07	1.91718e+07	4.25254e+08	3.53439e+08	4.25339e+08	4.9351e+08	5.58608e+08	4.59585e+08	4.69838e+08	7.70775e+08	4.50642e+08	2.46887e+08
	130	476.178	34.0618		-0.0361078	-0.0670957	7.74124e+08	9.80397e+08	1.8416e+07	2.62162e+07	2.3201e+09	7.54543e+08	1.38083e+08	7.16429e+07	4.22582e+08	2.09803e+08	5.80513e+07	1.02893e+08	2.25703e+08	3.57714e+08	3.56322e+08	2.21951e+08
	131	476.807	2.69978		-0.0013015	0.0844271	#VALUE!	6.46307e+06	3.37183e+06	#VALUE!	1.63882e+07	1.96005e+07	2.97623e+08	3.1214e+08	2.26085e+08	2.35657e+08	1.10082e+09	7.06735e+08	1.67948e+08	3.62634e+07	8.80601e+07	2.20455e+08
	132	478.936	3.73075		0.0649153	-0.0170244	7.15356e+06	9.83168e+06	2.69076e+06	4.35485e+06	4.79143e+06	6.12301e+06	7.87194e+07	5.47492e+07	2.64472e+08	1.90654e+08	1.00055e+08	8.51032e+07	6.45332e+08	6.43361e+08	5.78726e+08	6.23608e+08
	133	486.917	2.38933		0.0147543	-0.0281354	3.97261e+08	5.67648e+08	9.68603e+07	1.17403e+08	1.67956e+07	8.20652e+06	7.75125e+07	5.32905e+07	2.06447e+08	1.20119e+08	1.41678e+08	1.19714e+08	1.80158e+08	2.11197e+08	3.41006e+08	3.41052e+08
	134	487.104	35.7772		-0.00802331	0.00730926	3.63004e+07	1.77213e+07	1.60032e+07	3.76108e+06	4.93985e+08	8.05296e+07	8.05297e+07	7.00045e+07	2.76123e+08	2.34865e+08	8.17702e+07	4.67014e+07	2.0408e+07	5.87626e+07	1.01309e+08	3.79295e+07
	135	487.993	2.41308		0.0384204	-0.0153486	1.50426e+08	1.55137e+08	1.01835e+08	2.99509e+07	2.58628e+06	1.626e+07	1.44701e+08	6.6959e+07	1.37505e+08	1.0556e+08	9.82506e+07	9.78868e+07	2.03434e+08	4.68498e+08	3.05073e+08	5.70868e+08
	136	488.921	3.37734		0.00483298	-0.0204986	2.04862e+08	1.3249e+08	1.59237e+07	2.36935e+07	3.26514e+06	5.90374e+06	1.77927e+07	8.1317e+06	4.18823e+07	4.27735e+07	2.667e+07	6.3579e+06	7.68754e+07	8.07488e+07	2.64571e+07	9.71301e+07
	137	488.96	2.55824		0.0147676	-0.00802364	1.20273e+08	4.16672e+07	1.77593e+07	#VALUE!	1.26086e+07	2.83217e+06	4.40792e+07	2.83711e+07	3.72411e+07	5.02416e+07	4.04316e+07	4.33849e+07	3.8697e+07	5.69723e+07	1.48446e+08	1.47261e+08
	138	490.084	42.705		0.00515933	0.00351436	8.40583e+07	2.0492e+07	6.73885e+07	1.74632e+08	5.28371e+07	2.15972e+07	1.64124e+08	3.76136e+07	6.90361e+07	5.47049e+07	9.08117e+07	3.68126e+07	6.77553e+07	8.82728e+07	1.18114e+08	7.31188e+07
	139	492.836	2.34401		0.0328847	-0.00904666	6.35276e+07	6.12097e+07	3.97749e+07	2.77535e+07	3.25738e+07	6.45105e+07	3.55769e+07	8.72425e+07	1.60745e+08	1.56572e+08	5.57552e+07	4.6362e+07	1.28352e+08	3.53477e+08	2.08293e+08	2.85133e+08
	140	496.818	2.52908		0.0272569	0.0015125	1.77653e+08	1.11703e+08	2.6587e+07	2.34672e+07	2.89368e+07	2.00342e+07	9.63688e+07	5.58619e+07	3.90414e+08	7.93074e+07	6.91914e+07	9.13121e+07	1.02762e+08	2.01083e+08	2.88666e+08	2.42186e+08
	141	496.983	17.6065		0.0151974	0.024531	1.39054e+06	1.13741e+06	835104	3.53901e+06	530520	2.45344e+06	5.10278e+07	3.17077e+07	4.36637e+07	6.92308e+07	1.15762e+08	9.27367e+07	8.97238e+07	4.38508e+07	6.06459e+07	4.05727e+07
	142	499.111	46.3565		-0.00748958	-0.00713203	1.47333e+08	6.61842e+07	5.72179e+06	3.09365e+07	6.15503e+07	1.97341e+07	1.39981e+07	6.51834e+07	2.56555e+07	5.75144e+06	6.05657e+07	2.94256e+07	1.13082e+07	3.0333e+07	4.06449e+07	7.23091e+06
	143	502.911	2.32861		-0.00196915	-0.0124834	8.6614e+07	2.42794e+07	3.33994e+08	4.71728e+08	4.41695e+07	7.22271e+06	7.36669e+07	5.58775e+07	3.47622e+07	1.09891e+08	1.1524e+08	7.33236e+07	9.29955e+07	1.01605e+08	2.10961e+08	1.79163e+08
	144	504.894	2.59856		0.0311054	-0.009924	1.7056e+07	2.11239e+07	4.71685e+07	4.85123e+07	1.31374e+06	4.53406e+06	3.25118e+07	2.50323e+07	6.00191e+07	8.20306e+07	8.60321e+07	3.87356e+07	8.34025e+07	5.46276e+07	6.28232e+08	1.72088e+08
	145	506.84	2.50803		0.0527378	-0.0110633	1.81052e+07	6.28083e+07	6.11662e+07	5.44545e+07	7.0746e+06	#VALUE!	1.09238e+08	1.53073e+08	2.55556e+08	2.21555e+08	8.15064e+07	6.45048e+07	5.19894e+08	4.60018e+08	3.76606e+08	7.09395e+08
	146	506.988	22.9658		0.0233557	0.0299435	1.60342e+06	1.42602e+06	2.51323e+06	5.95458e+06	7.11125e+06	4.16213e+06	1.32115e+08	1.2314e+08	9.10591e+07	1.09123e+08	1.68504e+08	1.21955e+08	1.22323e+08	2.02168e+08	7.38632e+07	1.35351e+08
	147	508.787	2.41781		0.0558684	-0.0193907	1.40465e+08	1.61324e+08	1.39907e+08	4.90014e+07	5.67229e+07	9.7811e+07	1.88891e+08	1.45008e+08	2.79714e+08	3.59976e+08	1.01925e+08	1.02392e+08	8.13842e+08	6.00768e+08	3.60311e+08	5.96133e+08
	148	508.882	4.50313		0.0542411	-0.0205348	5.44325e+06	6.32341e+06	1.96256e+06	1.22121e+06	4.69964e+06	4.55633e+06	1.68774e+07	2.84987e+07	1.05782e+08	9.67204e+07	5.75568e+07	6.35251e+07	5.2452e+08	3.4475e+08	4.95028e+08	3.46152e+08
	149	510.744	2.44063		0.0359166	0.00138299	7.93756e+07	4.31245e+07	4.67869e+07	1.13694e+08	3.50424e+07	7.46029e+07	1.61924e+08	8.72437e+07	1.63048e+08	2.49155e+08	1.10754e+08	9.44281e+07	2.56444e+08	2.20512e+08	3.85993e+08	1.2715e+08
	150	512.841	2.54806		0.0593026	-0.0221603	1.95776e+08	1.96877e+08	3.13554e+07	2.55125e+07	#VALUE!	1.69529e+07	1.28309e+08	1.18593e+08	3.04498e+08	2.17329e+08	1.01694e+08	7.17325e+07	5.32449e+08	5.46812e+08	6.35557e+08	5.22325e+08
	151	514.786	2.48742		0.0259469	0.0311322	1.81721e+08	7.05325e+07	5.28302e+07	9.67383e+07	2.43157e+07	2.26986e+07	1.14512e+08	1.92255e+08	3.10727e+08	3.60009e+08	2.26028e+08	2.58432e+08	9.61633e+07	2.86542e+08	3.35268e+08	1.41589e+08
	152	514.943	23.9312		-0.0128032	-0.0120141	2.37295e+07	2.25822e+07	3.03285e+07	8.26481e+07	2.09845e+08	1.26454e+08	1.47439e+07	1.00908e+07	6.58247e+07	1.6142e+07	5.74562e+07	3.67301e+07	3.40947e+07	4.8795e+07	1.65844e+07	4.19897e+07
	153	514.98	13.6941		-0.00289943	-0.00838727	3.09764e+07	1.63925e+07	8.83459e+06	1.896e+06	1.76212e+07	1.78806e+07	4.47661e+06	4.66052e+06	1.44541e+07	1.18287e+07	6.34099e+06	2.64252e+06	3.75102e+06	6.06436e+06	1.70863e+07	5.48433e+06
	154	516.945	17.8802		-0.0147101	-0.0287181	3.04051e+08	2.37534e+08	6.98656e+06	1.39556e+07	6.81507e+07	6.76074e+07	2.38458e+06	7.05948e+06	3.39835e+06	4.37192e+06	6.8013e+06	9.16457e+06	2.7935e+06	1.45761e+07	7.00011e+06	1.58526e+07
	155	524.717	2.46401		0.0892305	-0.0122351	8.76277e+07	1.10405e+08	1.18103e+07	2.21111e+07	2.83214e+07	6.13166e+07	4.99311e+08	2.35131e+08	7.82752e+08	6.96808e+08	1.36392e+08	7.53394e+07	1.5099e+09	1.36914e+09	8.89416e+08	9.29393e+08
	156	526.803	2.48261		0.0926541	-0.0240819	1.38987e+08	6.61119e+07	1.1133e+08	5.73654e+07	4.61072e+07	8.37852e+07	1.92319e+08	2.13235e+08	8.60742e+08	6.77199e+08	1.17019e+08	1.20832e+08	1.60074e+09	1.01346e+09	1.31404e+09	1.37123e+09
	157	526.91	25.0313	dicaffeic daucic acid	-0.10524	-0.0685197	1.80548e+08	1.64262e+08	1.39105e+09	3.84886e+08	1.75267e+10	8.07526e+09	1.00574e+09	9.80834e+08	3.30834e+09	1.11068e+09	3.05678e+09	2.24583e+09	4.67061e+08	2.06563e+09	1.44182e+09	1.74506e+09
	158	527.904	25.1004		-0.0574228	-0.051924	1.40806e+07	3.20167e+07	2.81174e+08	9.35264e+07	4.19547e+09	2.12707e+09	1.36274e+08	1.65812e+08	3.73859e+08	3.7026e+08	2.79192e+08	2.71695e+08	2.56506e+08	2.54021e+08	1.39287e+08	1.27853e+08
	159	528.805	2.47815		0.0478375	-0.00545373	3.15702e+07	6.94051e+07	5.45773e+07	2.75753e+07	3.55519e+07	4.525e+07	1.31601e+08	9.16605e+07	3.23262e+08	2.33791e+08	6.16684e+07	7.41658e+07	3.1056e+08	3.23962e+08	6.05421e+08	2.34197e+08
	160	532.887	2.45947		0.0256676	-0.0182428	5.89702e+08	7.52252e+08	2.8518e+08	3.37869e+08	1.95736e+08	1.41664e+08	2.48585e+08	1.46543e+08	8.37903e+08	7.57546e+08	2.16465e+08	1.04292e+08	4.0037e+08	4.14536e+08	5.96701e+08	7.29732e+08
	161	532.906	17.7205		0.0229477	0.00785549	7.17004e+06	3.22015e+06	1.82164e+06	1.22646e+07	2.80181e+07	1.77928e+07	6.12429e+07	4.56619e+07	5.76214e+07	3.39312e+07	8.74362e+07	4.88187e+07	8.95466e+07	8.48574e+07	1.33561e+08	1.05167e+08
	162	532.912	19.0659		0.0213098	0.0221614	1.33635e+07	4.40864e+06	6.59369e+06	5.49152e+06	8.08035e+07	2.60663e+07	1.05571e+08	4.65323e+07	1.29225e+08	9.30795e+07	1.48546e+08	1.21298e+08	9.40614e+07	1.02507e+08	1.77121e+08	1.15238e+08
	163	533.961	2.57198		0.0158365	-0.0282266	1.55863e+08	1.46494e+08	1.40945e+08	3.99475e+07	1.66758e+07	6.64314e+07	#VALUE!	5.35321e+06	3.05567e+07	1.13579e+08	1.52579e+07	4.11866e+07	1.47144e+08	3.44315e+08	6.42784e+07	1.1646e+08
	164	534.789	2.57224		0.0394517	-0.0358251	2.90245e+08	2.52277e+08	8.26853e+07	1.59644e+08	2.18258e+07	#VALUE!	2.97905e+07	4.1832e+07	2.67922e+08	1.41268e+08	8.32119e+07	8.93537e+07	4.22542e+08	4.11122e+08	3.44475e+08	4.10417e+08
	165	536.878	2.56139		0.0901494	-0.0267566	8.8496e+06	6.72378e+07	2.90119e+07	2.49028e+07	3.06678e+07	1.93913e+06	8.5744e+07	4.74365e+07	7.10122e+08	5.9411e+08	3.47613e+07	1.48648e+08	1.60208e+09	1.56828e+09	9.13827e+08	5.19933e+08
	166	538.967	2.51026		-0.0231878	-0.0367517	8.67009e+07	2.29354e+08	3.08524e+09	2.52849e+09	7.34038e+07	5.58247e+07	3.04656e+08	1.94715e+08	8.02622e+08	2.74004e+08	1.93672e+08	7.8717e+07	1.06243e+09	4.1538e+08	1.79336e+08	2.68687e+08
	167	540.251	33.012		0.0247602	0.0242231	6.91169e+06	1.26813e+08	2.26125e+09	1.13957e+08	3.04531e+07	9.51802e+07	7.27842e+07	8.26528e+07	2.64615e+08	8.44989e+06	5.31217e+07	4.56706e+09	3.80465e+09	4.14147e+07	1.35974e+08	6.20473e+07
	168	540.928	2.46897		-0.0177642	-0.029851	7.24297e+07	7.42135e+07	1.06163e+09	7.01576e+08	3.23702e+08	2.7146e+08	9.073e+07	1.18538e+08	2.11781e+08	8.42678e+07	2.30342e+08	1.10391e+08	4.34943e+08	2.68088e+08	6.26618e+07	2.33656e+08
	169	544.842	2.43638		0.015147	-0.00877488	8.63833e+07	5.50363e+07	3.53352e+07	2.17782e+07	4.22229e+06	1.37576e+07	1.21503e+07	2.80233e+07	2.37645e+07	7.09178e+07	7.46375e+07	1.40834e+07	1.44228e+08	1.08767e+08	2.39451e+07	5.46873e+07
	170	548.787	2.47695		0.0627291	0.00933952	1.64794e+08	1.8457e+08	4.75812e+08	5.24408e+08	1.8968e+07	1.28602e+07	3.10665e+08	1.92894e+08	1.47912e+09	7.67181e+08	2.67257e+08	2.51234e+08	5.4795e+08	9.83153e+08	1.12319e+09	1.09831e+09
	171	550.761	2.61189		0.0674898	-0.0184377	4.64998e+07	8.56066e+07	2.02611e+07	5.28758e+07	1.3993e+06	#VALUE!	8.21247e+07	1.53724e+08	3.12492e+08	3.32132e+08	9.24169e+07	7.41674e+07	6.2063e+08	6.60167e+08	1.00739e+09	3.07278e+08
	172	550.995	17.8656		-0.00768927	-0.0104235	2.29723e+07	1.41053e+07	1.33078e+07	9.82625e+06	2.75542e+07	2.368e+07	5.33672e+06	1.30974e+06	1.39329e+06	2.90039e+06	1.01065e+07	3.91101e+06	8.08646e+06	2.37402e+06	5.26369e+06	3.92909e+06
	173	553.018	18.0189		-0.00885313	-0.0166406	6.70811e+07	4.35179e+07	2.60752e+06	6.53388e+06	3.73679e+07	4.8002e+07	4.2801e+06	2.22994e+06	3.72519e+06	8.01672e+06	1.92995e+06	2.63502e+06	3.42884e+06	8.18478e+06	8.75588e+06	3.88038e+06
	174	554.017	17.8295		-0.00110031	-0.00640018	4.1046e+07	2.4075e+07	3.05143e+06	3.42623e+06	1.74601e+07	1.53658e+07	3.23251e+06	4.49287e+06	1.05848e+07	7.47428e+06	2.89441e+07	3.49459e+06	9.3407e+06	1.00054e+07	1.7684e+07	1.68031e+07
	175	554.231	39.8809		-0.0158805	-0.0238782	2.36798e+07	5.0314e+08	1.52923e+07	2.63467e+07	3.1281e+08	4.64263e+07	5.89173e+07	1.51181e+07	2.6177e+07	5.18477e+07	1.97243e+07	2.30846e+07	2.96106e+07	2.63438e+07	5.06861e+07	4.31978e+07
	176	554.807	2.33382		0.0514005	-0.0133259	1.74902e+08	9.16124e+07	3.86906e+07	5.23671e+07	3.62009e+07	5.03354e+07	9.93299e+07	6.0228e+07	2.41614e+08	4.0104e+08	1.46405e+08	4.09535e+07	3.89039e+08	3.9723e+08	6.4604e+08	3.43477e+08
	177	555.001	18.0407		-0.00306387	-0.00829105	4.68924e+07	2.96861e+07	1.31064e+06	1.48317e+06	9.86417e+06	1.45347e+07	5.77439e+06	1.19114e+07	8.59106e+06	4.81549e+06	3.9157e+06	1.04312e+07	1.05287e+07	6.94863e+06	8.8869e+06	4.88386e+06
	178	556.708	2.3762		0.0390272	-0.00740324	5.99554e+07	#VALUE!	8.04089e+07	6.07928e+07	2.09025e+07	3.28025e+07	3.66096e+07	8.33057e+07	2.3299e+08	1.35893e+08	1.17055e+08	5.99338e+07	2.39925e+08	3.24437e+08	3.87084e+08	1.10449e+08
	179	559.187	33.1593		-0.0141555	-0.0206122	9.22384e+07	9.65519e+07	2.87893e+07	9.84249e+06	4.58981e+08	1.36536e+08	8.57969e+07	2.33497e+07	4.64775e+07	4.95777e+07	5.26524e+07	2.45453e+07	7.94722e+07	4.32552e+07	8.0725e+07	3.96889e+07
	180	561.179	35.2944		-0.0128176	-0.0263959	1.2332e+08	1.70985e+08	2.3399e+06	1.88591e+07	1.59263e+08	6.82217e+07	1.21692e+07	1.79057e+07	1.71683e+06	2.56227e+07	1.16226e+07	2.71238e+06	4.11147e+07	3.22107e+07	1.14387e+07	2.06707e+07
	181	564.236	39.7214		-0.0320314	-0.0509339	1.96829e+08	1.07445e+09	2.25141e+07	4.45538e+07	1.8254e+09	1.68677e+08	7.49412e+07	3.18832e+07	1.32232e+08	2.76274e+07	4.74498e+07	8.51782e+07	1.07834e+08	2.43957e+08	1.90608e+08	5.11153e+07
	182	564.903	3.67939		0.0940184	-0.0461802	3.27132e+06	6.45597e+06	1.4743e+06	2.73387e+07	1.85952e+06	644151	1.43814e+08	4.20705e+07	2.1638e+08	1.60714e+08	9.51281e+07	7.42433e+07	2.68019e+09	2.59507e+08	2.39e+09	3.82463e+08
	183	565.045	2.75282		-0.00190002	-0.00641461	1.29157e+07	5.34111e+07	#VALUE!	1.20213e+06	#VALUE!	3.07309e+06	3.92011e+06	1.14794e+07	6.98441e+06	#VALUE!	1.08994e+07	#VALUE!	#VALUE!	#VALUE!	#VALUE!	#VALUE!
	184	565.229	40.1452		-0.00469585	-0.0146452	5.13402e+07	3.46967e+08	2.41889e+07	1.40983e+07	9.87731e+07	2.83381e+07	1.04867e+08	1.61882e+07	3.89843e+07	4.25208e+07	2.32431e+07	5.03821e+07	5.4645e+07	3.31838e+07	9.56416e+07	3.61429e+07
	185	570.791	2.40776		0.0264741	0.00106074	1.20726e+08	5.30781e+07	3.12839e+07	3.08743e+07	2.94435e+07	3.4125e+07	9.8048e+07	1.17212e+08	1.17736e+08	1.62129e+08	8.0488e+07	4.0576e+07	1.68772e+08	9.43901e+07	2.49334e+08	1.23617e+08
	186	572.795	2.5737		0.0243699	-0.00456495	9.30265e+06	6.69071e+07	#VALUE!	1.98299e+06	2.83612e+06	1.26642e+07	#VALUE!	6.24682e+07	1.09424e+08	2.68828e+07	2.3122e+07	2.19673e+07	1.96962e+08	5.28983e+07	#VALUE!	#VALUE!
	187	576.781	2.32392		0.0285913	0.0142617	4.11263e+07	2.04466e+07	1.03342e+07	1.64723e+07	8.30154e+06	3.76144e+06	8.75068e+07	6.17323e+07	3.52888e+08	2.22891e+08	4.67201e+07	6.55235e+07	3.45494e+08	1.81852e+08	3.98942e+07	8.31445e+07
	190	580.986	18.3076		0.0525309	0.013578	4.02997e+06	2.1207e+06	2.36064e+06	7.83371e+06	5.08109e+06	4.03661e+06	2.16649e+08	1.31572e+08	2.27997e+08	2.07386e+08	2.27228e+08	1.8698e+08	4.61407e+08	3.6463e+08	4.26775e+08	4.0418e+08
	191	581.004	16.6469		0.0229719	0.073019	7.58277e+07	5.93254e+07	9.64627e+07	1.64885e+08	5.03962e+06	4.24559e+06	3.03233e+08	3.41096e+08	5.12937e+08	3.45355e+08	6.08895e+08	5.47039e+08	2.89083e+08	2.42811e+08	2.79306e+08	2.37148e+08
	192	586.732	2.52879		0.0660046	-0.00737947	5.72475e+07	8.93515e+07	3.2236e+07	3.5169e+07	1.0924e+07	3.17163e+07	2.33935e+08	1.45375e+08	3.91793e+08	5.3367e+08	7.85286e+07	9.36998e+07	5.24734e+08	7.90544e+08	7.52058e+08	6.54007e+08
	193	588.815	2.55299		0.0447656	-0.00310798	2.03417e+07	2.74523e+07	3.70403e+06	#VALUE!	4.40405e+06	1.40273e+07	1.2232e+08	3.88496e+07	3.60086e+08	1.22422e+08	3.33036e+07	5.97343e+07	3.47916e+08	1.48972e+08	5.46799e+08	2.24968e+08
	194	591.983	2.48662		-0.00742482	-0.00836913	1.33585e+08	8.27849e+07	3.03801e+07	1.54513e+07	#VALUE!	#VALUE!	#VALUE!	2.89892e+07	2.14729e+07	#VALUE!	9.83722e+07	1.32556e+07	#VALUE!	#VALUE!	#VALUE!	1.76534e+07
	195	592.758	2.35		0.0376052	0.00558912	2.75147e+07	4.66712e+07	5.18292e+06	#VALUE!	4.02722e+07	1.90839e+07	5.6599e+07	4.13927e+07	2.21758e+08	4.10519e+08	1.28915e+08	2.68911e+07	2.91798e+08	2.33711e+08	3.18184e+08	1.4889e+08
	196	596.996	16.6029		0.041104	0.112047	1.3708e+08	1.14431e+08	2.94509e+08	3.11461e+08	5.24903e+06	2.11991e+06	1.28154e+09	6.46885e+08	1.5709e+09	1.14379e+09	1.17687e+09	9.65848e+08	7.15683e+08	5.79401e+08	7.35413e+08	5.73851e+08
	197	598.01	16.5588		0.00722062	0.0610261	2.16927e+07	3.58244e+07	4.76509e+07	9.62486e+07	2.08884e+06	2.54625e+06	4.14507e+08	1.64581e+08	3.18114e+08	1.07394e+08	2.98102e+08	3.10498e+08	4.86774e+07	1.23667e+08	1.11767e+08	1.11801e+08
	198	598.744	2.50614		0.0363252	-0.0148315	5.27588e+07	3.82203e+07	2.9076e+07	3.06944e+07	#VALUE!	#VALUE!	6.81559e+07	2.68702e+07	7.78164e+07	1.0401e+08	2.58043e+07	5.12807e+07	1.92644e+08	3.13614e+08	1.97942e+08	3.10618e+08
	200	599.892	3.65173	hydroxybenzoic acid hexose 2M-1 adduct	0.0815835	0.0528483	3.65602e+06	1.14867e+07	2.6316e+06	#VALUE!	381138	#VALUE!	5.04481e+08	4.37836e+08	9.55072e+08	8.43924e+08	9.70401e+08	1.22771e+09	1.26835e+09	1.50541e+09	1.11742e+09	9.94759e+08
	201	600.775	2.48259		0.0969815	-0.0469742	8.74695e+07	9.76484e+07	9.33273e+07	1.20036e+08	4.26786e+06	1.88983e+07	8.96447e+07	8.83304e+07	3.37041e+08	2.63527e+08	1.3051e+08	1.0677e+08	1.79381e+09	1.42506e+09	1.32602e+09	1.4118e+09
	202	600.781	3.7105		0.0330089	0.03016	6.81867e+06	1.79665e+06	3.41079e+06	6.23286e+06	#VALUE!	1.8747e+06	2.12717e+08	1.49996e+08	1.78274e+08	2.06737e+08	2.4032e+08	1.41368e+08	1.16237e+08	2.56917e+08	2.7297e+08	3.83549e+08
	203	601.881	2.59667		0.0484569	-0.0178467	3.33335e+07	#VALUE!	1.07328e+07	2.0853e+07	#VALUE!	#VALUE!	3.66598e+07	3.95667e+07	5.13176e+07	1.79199e+08	8.32406e+07	6.26417e+07	4.72418e+08	4.54521e+08	2.882e+08	2.04092e+08
	204	602.734	2.50867		0.0319586	0.00183324	1.12142e+07	2.70616e+07	#VALUE!	1.63145e+07	9.99182e+06	3.03239e+07	3.92474e+07	5.54367e+07	3.10562e+08	1.26353e+08	6.63166e+07	4.16465e+07	1.56522e+08	2.71535e+08	1.40348e+08	5.2376e+08
	205	606.727	2.51066		0.0236149	-0.00449423	6.20206e+07	1.07958e+07	8.59606e+06	2.94321e+07	#VALUE!	4.26191e+06	7.76272e+07	1.67839e+07	1.12834e+08	9.2153e+07	4.64257e+06	9.37553e+06	2.65122e+07	7.12442e+07	3.22997e+08	#VALUE!
	206	608.531	2.4875		0.0237994	-0.0250593	#VALUE!	#VALUE!	#VALUE!	#VALUE!	#VALUE!	#VALUE!	6.19023e+06	#VALUE!	2.41269e+07	4.09606e+07	#VALUE!	1.39369e+07	8.12289e+07	2.94491e+08	#VALUE!	#VALUE!
	207	610.983	18.7971		0.0488487	0.00204609	5.42362e+06	1.86072e+06	6.05973e+06	8.85711e+06	4.36098e+06	410613	1.45965e+08	8.2753e+07	1.50289e+08	1.15207e+08	1.23018e+08	1.55372e+08	3.89142e+08	3.45027e+08	3.78206e+08	2.5385e+08
	208	614.338	35.1465		-0.010265	-0.0188576	1.92711e+08	2.48064e+08	1.64939e+07	2.22113e+06	3.40751e+07	2.13768e+06	1.53058e+07	6.05527e+06	#VALUE!	3.80995e+06	1.19413e+07	3.99521e+07	1.21787e+07	2.82469e+06	1.52201e+07	4.89149e+06
	209	614.969	16.6175		0.0312385	0.0856259	1.06505e+08	1.34794e+08	2.5283e+08	2.78846e+08	7.0357e+06	1.53948e+07	5.97279e+08	7.48109e+08	6.74299e+08	8.2402e+08	6.54151e+08	7.45065e+08	4.32609e+08	5.19394e+08	4.46927e+08	4.34316e+08
	210	618.937	15.3789		-0.00940017	-0.0115389	4.44229e+07	2.05288e+07	1.11466e+07	5.9568e+06	2.59369e+08	1.66486e+08	9.15045e+06	3.279e+07	4.09177e+07	4.58851e+07	6.70799e+07	6.99345e+07	3.23414e+07	5.91885e+07	6.99133e+07	4.66665e+07
	211	620.261	2.48171		-0.00595971	-0.014736	2.80442e+08	1.54069e+08	1.8757e+07	6.5047e+06	#VALUE!	2.20144e+07	5.08754e+07	7.02725e+07	5.59444e+07	#VALUE!	2.64372e+07	7.02075e+07	#VALUE!	#VALUE!	3.25135e+07	#VALUE!
	212	621.759	2.35261		-0.00123158	-0.00639742	5.30145e+07	#VALUE!	#VALUE!	#VALUE!	4.77625e+06	#VALUE!	1.33659e+07	1.48732e+07	1.24532e+07	1.44322e+07	1.30611e+07	2.92722e+07	#VALUE!	#VALUE!	#VALUE!	#VALUE!
	213	631.985	2.66358		-0.0147452	-0.0283248	3.56549e+08	4.55522e+08	8.252e+07	6.59636e+07	5.59788e+06	9.7222e+06	4.08577e+07	1.56133e+06	2.70515e+07	1.3656e+07	3.48661e+07	1.37125e+07	2.14435e+07	1.7725e+07	2.75986e+07	8.059e+06
	214	632.959	16.6222		0.00988474	0.0367828	1.88341e+07	3.77072e+07	1.32198e+08	8.02689e+07	494732	2.42873e+06	1.63878e+08	1.15696e+08	1.70797e+08	1.9036e+08	1.68306e+08	9.88099e+07	8.07518e+07	9.01145e+07	9.25883e+07	1.0025e+08
	215	633.986	3.01953		-0.0104803	-0.020778	2.99022e+08	1.62922e+08	5.244e+07	2.78467e+06	2.20301e+07	5.15457e+06	5.98126e+06	6.46484e+07	3.55015e+06	3.56205e+07	4.62403e+06	1.79397e+06	2.09642e+07	1.39129e+06	1.09072e+07	3.19022e+07
	216	634.015	3.22039		-0.0116842	-0.0276844	1.92164e+08	1.68344e+08	4.9355e+06	7.32837e+06	#VALUE!	#VALUE!	8.32607e+06	3.85438e+06	#VALUE!	#VALUE!	4.38821e+06	8.50495e+06	#VALUE!	7.5769e+06	1.90925e+07	8.17785e+06
	217	638.203	33.212		-0.00694866	-0.0239465	2.06931e+08	2.35612e+08	3.60285e+06	2.24847e+06	2.46012e+07	1.01463e+07	4.47471e+06	5.15216e+06	1.62123e+07	3.89754e+06	4.71349e+06	2.20207e+06	3.43189e+07	1.1191e+07	2.92693e+07	1.09375e+07
	218	640.994	3.6744	UI	0.120686	-0.0501685	5.24575e+06	1.21702e+07	486740	1.88606e+06	3.96483e+06	9.07086e+06	9.2854e+07	5.25508e+07	6.85134e+08	5.66883e+08	7.3812e+07	7.03872e+07	1.83338e+09	2.2735e+09	2.54626e+09	1.97129e+09
	219	641.991	3.70308		0.0567364	-0.0148952	5.02878e+06	2.04992e+06	3.92186e+06	#VALUE!	6.33089e+06	587665	9.42872e+07	3.54097e+07	2.50047e+08	1.9335e+08	1.8641e+07	4.31051e+07	4.31799e+08	5.25936e+08	4.86295e+08	4.78957e+08
	220	648.882	2.59475		0.00594929	-0.00222566	1.48762e+08	2.78864e+07	#VALUE!	8.3263e+06	#VALUE!	#VALUE!	2.4228e+07	1.7695e+07	1.12776e+08	1.4818e+07	1.28788e+08	3.5303e+07	#VALUE!	9.61321e+06	1.51076e+08	1.365e+07
	221	648.978	16.9134		-0.0483941	-0.0649218	7.18593e+08	5.68276e+08	8.32759e+07	5.36795e+07	1.16259e+09	1.06337e+09	5.05864e+07	4.5994e+07	4.76455e+07	2.38642e+07	2.76364e+07	3.70082e+07	2.97611e+07	3.74787e+07	3.85677e+07	3.66547e+07
	222	655.001	15.5108		-0.0105679	-0.00972115	5.61525e+06	9.59553e+06	1.16721e+06	3.33642e+06	6.51589e+07	1.19092e+08	2.81507e+06	1.22725e+07	3.81618e+06	1.22459e+07	7.85522e+06	1.12013e+07	2.09484e+06	3.95197e+06	3.2882e+06	4.15912e+06
	223	658.007	13.0693		0.0245738	-0.00967805	2.06385e+08	1.74327e+08	1.96936e+07	1.99506e+07	1.76581e+07	4.08748e+07	1.80229e+07	4.08678e+07	2.44462e+08	1.71938e+08	5.23666e+07	9.54433e+07	1.49737e+08	1.75997e+08	2.17398e+08	1.86565e+08
	225	662.749	2.39879		0.0223293	-0.00392315	3.20415e+07	1.50202e+07	#VALUE!	#VALUE!	1.0743e+07	2.40024e+07	5.11283e+07	1.3804e+07	1.27317e+07	7.60375e+07	7.59011e+07	3.91744e+07	1.83426e+07	#VALUE!	2.82477e+08	8.3953e+07
	226	664.888	2.34372		-0.0210164	-0.00690722	4.4221e+06	1.85104e+07	3.16584e+08	3.9179e+08	8.5183e+06	#VALUE!	3.45222e+07	5.05406e+07	5.4361e+07	2.85622e+07	#VALUE!	6.20714e+07	4.85237e+06	1.63303e+07	#VALUE!	3.04249e+07
	227	670.993	4.57818		0.0462707	-0.0293535	#VALUE!	786195	#VALUE!	1.00789e+06	824955	329631	#VALUE!	933777	2.70838e+07	3.31962e+07	#VALUE!	1.15294e+06	4.31937e+08	6.16863e+08	2.34653e+08	5.35449e+08
	228	671.968	18.8953		-0.0088208	-0.0131018	2.37251e+07	3.83228e+07	2.45179e+07	2.07906e+07	2.56271e+07	1.58926e+07	5.44979e+06	3.03647e+06	3.59229e+06	4.10309e+06	3.33337e+06	4.94355e+06	2.42148e+06	6.52246e+06	6.41607e+06	9.72688e+06
	229	679.033	17.6254		0.0169471	0.0202423	2.10146e+07	4.25314e+07	6.08032e+07	4.83632e+07	3.98632e+07	5.33151e+07	1.393e+08	1.52741e+08	1.16376e+08	6.42782e+07	9.7929e+07	1.00981e+08	9.70736e+07	1.41126e+08	1.39711e+08	8.52967e+07
	230	682.968	2.36684	sucrose 2M-1 adduct	0.119944	-0.0745951	2.99335e+08	2.26221e+08	8.46595e+06	6.15988e+07	1.71939e+07	2.08149e+07	7.5528e+07	1.90842e+07	9.6563e+07	3.44239e+08	3.06234e+07	3.302e+07	2.34003e+09	1.93947e+09	2.97766e+09	1.91209e+09
	231	684.092	2.35506		0.0623499	-0.0346917	8.86187e+07	6.78469e+07	#VALUE!	#VALUE!	#VALUE!	7.19397e+06	2.95635e+07	4.03803e+07	6.30519e+07	5.09324e+07	3.93353e+07	1.62295e+07	7.27381e+08	5.16874e+08	6.97782e+08	2.99946e+08
	232	685.007	16.8644		-0.0176509	-0.0192893	6.15177e+07	4.84862e+07	2.62507e+07	1.21791e+07	1.39621e+08	1.73327e+08	1.3171e+07	5.09502e+06	3.30044e+06	1.12958e+07	1.53626e+07	2.27224e+07	5.57029e+06	4.09882e+06	9.291e+06	4.0847e+06
	233	699.372	34.6606		-0.0130273	-0.0159582	1.90837e+08	2.4764e+08	5.69611e+07	1.66739e+07	1.85112e+08	6.7306e+07	7.49777e+07	7.01489e+07	7.27325e+07	5.87819e+07	8.86136e+07	5.87422e+07	8.67688e+07	5.45511e+07	3.83755e+07	3.69275e+07
	234	701.045	2.56437		-0.0269977	-0.0165726	3.71528e+07	1.55564e+07	8.0906e+08	6.99048e+08	6.33273e+06	4.081e+07	5.55603e+06	#VALUE!	#VALUE!	1.08933e+07	7.15349e+06	1.39949e+07	#VALUE!	#VALUE!	1.55797e+07	2.95384e+07
	235	706.985	13.5991		-0.0360494	-0.0781553	3.14413e+09	2.63266e+09	1.84293e+07	5.66435e+07	1.24811e+09	9.09313e+08	7.3848e+07	8.41843e+07	4.86052e+08	1.16125e+09	4.60968e+08	4.28369e+08	3.53219e+08	5.26563e+08	3.73232e+08	4.14478e+08
	236	707.07	13.6037		-0.0238944	-0.0508085	3.02674e+09	9.12192e+08	2.80253e+07	6.08557e+07	1.20343e+09	8.50629e+08	7.77366e+07	7.72575e+07	1.11953e+09	1.0514e+09	4.37332e+08	3.9247e+08	3.56846e+08	4.29176e+08	3.70587e+08	4.11847e+08
	237	707.946	13.6282		-0.0195855	-0.040771	8.1677e+08	9.28359e+08	1.09814e+07	3.11912e+07	3.58237e+08	3.71738e+08	1.86471e+07	3.10739e+07	3.72817e+08	2.93988e+08	1.46722e+08	1.2253e+08	1.20429e+08	1.55769e+08	1.15316e+08	1.59094e+08
	238	708.983	13.6189		-0.00867542	-0.0173638	2.546e+08	1.5188e+08	2.89098e+06	6.1902e+06	7.5028e+07	6.47081e+07	1.3111e+07	3.86284e+06	8.538e+07	9.72184e+07	1.9571e+07	2.45971e+07	3.00794e+07	1.37681e+07	3.26691e+07	1.79491e+07
	239	714.388	44.9239		0.0349517	-0.000652655	9.21426e+07	3.70854e+07	9.1054e+07	1.19684e+08	4.1737e+07	9.7441e+07	4.49737e+08	6.95691e+07	1.91837e+08	7.02726e+07	1.46846e+08	1.11808e+08	6.42138e+08	7.41355e+07	5.32675e+08	2.36903e+07
	240	723.307	32.6881		-0.0142865	-0.0252757	1.8742e+08	4.75507e+08	1.60882e+07	1.09178e+07	7.59766e+07	1.15446e+08	2.29355e+07	3.11481e+07	4.1336e+07	4.89408e+07	2.96153e+07	3.73248e+07	4.55116e+07	2.91229e+07	2.1372e+07	6.41969e+06
	241	729.067	13.6176		-0.000128065	0.00299842	1.21649e+08	1.38249e+08	2.25792e+06	8.06683e+06	5.08175e+07	4.35085e+07	9.63414e+06	2.17918e+07	1.76856e+08	8.1024e+07	7.22859e+07	6.60112e+07	5.18179e+07	5.76208e+07	2.49707e+07	1.9991e+07
	242	730.466	42.2544		-0.000223073	0.0279465	2.16129e+07	6.63091e+06	3.7713e+07	4.14247e+07	2.12529e+07	2.28587e+06	3.92221e+08	1.93195e+08	2.7458e+07	6.40407e+07	4.00289e+07	1.83565e+07	3.48296e+07	6.95178e+07	1.31492e+07	5.37514e+07
	244	742.201	15.8033		0.0442149	0.0512716	1.85036e+08	1.07646e+08	9.62073e+07	1.63117e+08	1.39258e+06	1.29793e+06	3.39811e+08	3.78868e+08	5.79983e+08	4.95405e+08	5.15024e+08	3.80421e+08	5.01497e+08	4.39763e+08	4.26751e+08	3.73244e+08
	245	759.094	15.7688		0.0260293	0.0273437	3.01695e+07	1.68724e+07	3.64921e+07	3.81503e+07	1.08118e+06	780555	7.01982e+07	1.33586e+08	1.70464e+08	1.30016e+08	1.82756e+08	1.29946e+08	1.81573e+08	1.85026e+08	1.01526e+08	1.22901e+08
	246	767.02	2.36656		0.0220047	-0.00538189	2.46669e+07	4.22202e+06	#VALUE!	#VALUE!	#VALUE!	#VALUE!	#VALUE!	#VALUE!	7.40194e+07	1.07145e+07	#VALUE!	#VALUE!	1.02728e+08	5.46332e+08	1.61278e+08	8.93307e+06
	247	781.406	44.0635		-0.0328577	-0.0272989	1.79281e+07	6.15711e+06	3.11144e+09	7.60262e+07	2.62318e+07	4.71687e+07	8.26445e+07	3.29746e+07	3.43217e+07	2.29576e+07	3.65331e+07	5.4327e+07	3.50921e+07	1.87187e+07	5.44264e+07	4.64365e+07
	248	782.387	44.6576		-0.0199224	-0.0193859	2.79562e+07	6.46907e+06	1.41545e+09	3.62081e+07	3.72751e+07	2.03682e+07	9.56048e+07	1.94816e+07	1.84431e+07	8.47735e+06	2.60108e+07	2.74083e+07	1.14828e+08	1.52481e+07	3.80484e+07	2.68646e+07
	249	783.44	43.5214		-0.0225416	-0.0207157	6.07634e+06	6.91813e+06	1.71913e+09	6.50769e+07	1.48251e+07	8.73592e+06	5.23955e+07	4.00315e+07	3.78045e+07	2.7074e+07	1.01894e+07	1.86332e+07	4.14688e+07	2.87436e+07	5.63452e+07	5.43355e+07
	250	791.446	43.7843		-0.0526412	-0.0495919	4.20422e+07	3.93179e+07	9.03871e+09	3.19961e+08	4.63975e+07	2.85022e+08	1.8729e+08	7.10077e+07	2.62806e+08	6.25114e+07	1.54992e+08	1.48305e+08	1.84106e+08	2.4717e+08	3.29005e+08	1.15608e+08
	251	792.443	43.636		-0.0395372	-0.0285384	5.8596e+07	4.97313e+07	4.68574e+09	2.20723e+08	8.87855e+07	1.65768e+08	2.74764e+08	1.94518e+08	2.55265e+08	1.78711e+08	1.78014e+08	6.64287e+07	8.41715e+07	1.94261e+08	1.24581e+08	1.09879e+08
	252	800.479	49.0646		0.0359257	-0.0504683	2.1583e+09	1.39253e+09	4.59918e+09	1.37926e+10	3.35723e+09	9.12274e+09	7.54044e+09	3.87266e+08	4.65006e+09	1.63177e+08	9.42191e+09	2.70227e+09	7.72418e+09	8.5192e+09	8.99963e+09	1.93141e+08
	253	814.486	44.0549		0.0141432	0.00319722	2.57332e+07	4.57038e+06	2.69063e+07	1.43417e+07	5.31293e+06	3.00012e+06	1.29831e+08	1.6956e+07	2.293e+07	3.85064e+07	2.67434e+07	1.16891e+07	1.53012e+08	4.73221e+06	7.34071e+07	1.76406e+07
	254	822.466	48.6522		-0.00630892	-0.0490246	2.51009e+09	5.83577e+06	1.60829e+07	3.712e+07	1.78183e+07	3.83727e+07	1.1062e+08	2.54271e+07	3.13786e+07	3.40844e+07	3.91665e+07	3.47653e+07	4.79673e+08	5.57404e+07	1.08922e+08	4.11317e+07
	255	823.486	48.6892		-0.00525184	-0.0300331	1.04967e+09	5.32001e+06	3.11034e+07	7.06364e+07	8.67089e+06	1.2015e+07	8.73993e+07	2.15811e+07	2.60604e+07	2.1677e+07	2.60518e+07	2.25728e+07	1.26899e+08	2.42004e+07	4.65148e+07	1.89802e+08
	257	887.165	19.0868		0.0517697	0.059894	1.96459e+08	1.51047e+08	1.77627e+08	1.9644e+08	1.50706e+08	1.09048e+08	6.19975e+08	4.69558e+08	1.21005e+09	9.54614e+08	5.83593e+08	5.05113e+08	7.45488e+08	6.62109e+08	6.58875e+08	5.55868e+08
	258	888.131	19.1371		0.0294303	0.0233368	6.31458e+07	4.9418e+07	3.50967e+07	3.15919e+07	1.78941e+07	1.50968e+07	1.08365e+08	1.39714e+08	4.14554e+08	1.39817e+08	1.50317e+08	1.22307e+08	2.20773e+08	1.80682e+08	2.55501e+08	6.91969e+07
	259	903.12	16.7029		0.0241214	0.0495029	1.24264e+07	1.29537e+07	2.25733e+07	3.56486e+07	262115	4.27538e+06	1.02669e+08	1.37471e+08	3.53617e+08	4.11026e+08	3.07655e+08	2.52253e+08	1.80016e+08	2.33932e+08	1.19347e+08	1.36038e+08
	260	917.163	18.5453		0.00165497	0.0192504	2.62657e+09	2.50009e+09	1.08611e+09	1.06379e+09	7.77424e+08	7.73511e+08	1.56947e+09	1.21208e+09	1.55588e+09	1.2813e+09	1.9406e+09	2.11333e+09	1.58064e+09	1.27103e+09	1.38706e+09	1.0782e+09
	261	918.147	18.5551		-0.0136787	0.000589375	1.12559e+09	9.09971e+08	4.30695e+08	4.57125e+08	2.54395e+08	3.20575e+08	4.45384e+08	4.10245e+08	4.89248e+08	4.31374e+08	7.61358e+08	6.48759e+08	4.90137e+08	3.58825e+08	3.64114e+08	3.3952e+08
	262	919.148	18.5502		-0.00360242	-0.00405328	3.85575e+08	3.92272e+08	8.96018e+07	1.1769e+08	7.86566e+07	1.17379e+08	1.23554e+08	1.7969e+08	1.39988e+08	1.26947e+08	2.73491e+08	2.13314e+08	1.5248e+08	1.64644e+08	1.84827e+08	8.77899e+07
	263	920.167	18.6434		0.00285181	-0.00622018	1.04141e+08	1.33033e+07	6.59798e+06	6.64411e+06	4.68216e+06	6.82023e+06	1.08084e+07	1.47789e+07	1.91969e+07	5.88778e+06	2.74688e+07	2.47732e+07	2.78444e+07	2.68524e+07	3.68952e+07	5.36947e+06
	264	933.118	16.455		0.0547081	0.0482389	6.1306e+06	5.44432e+06	3.11778e+06	2.43641e+07	807932	506244	3.16903e+08	4.23265e+08	2.71546e+08	4.01634e+08	7.15151e+08	4.91659e+08	6.58407e+08	5.88605e+08	5.76481e+08	4.20867e+08
	265	935.482	45.3946		-0.0379619	-0.0311141	9.34126e+06	6.59563e+06	4.09638e+09	1.07022e+08	7.09902e+07	2.73689e+07	7.40644e+07	6.51896e+07	9.42114e+07	4.97312e+06	2.35504e+07	7.95127e+07	5.48518e+07	3.48577e+07	4.07255e+07	3.95391e+07
	266	936.413	45.4022		-0.0238106	-0.0197015	8.81751e+06	1.99684e+06	1.83585e+09	1.60304e+07	5.0613e+07	1.68513e+07	2.50896e+07	2.39963e+07	8.86345e+07	2.47559e+07	2.47369e+07	6.31203e+07	2.30847e+07	1.68987e+07	7.79215e+07	2.66173e+07
	270	949.159	17.7932		0.0529907	0.0871899	5.37784e+07	6.34247e+07	1.20589e+08	1.0783e+08	9.50358e+06	1.40057e+07	7.56485e+08	8.5631e+08	8.64511e+08	7.05479e+08	1.09083e+09	6.90759e+08	6.9828e+08	8.94956e+08	6.64712e+08	5.6302e+08
	271	951.129	23.5024		-0.00652198	-0.0101474	9.05557e+07	1.09695e+08	2.39516e+06	1.24546e+06	1.40201e+06	1.21841e+06	5.16463e+06	1.97818e+06	2.56656e+06	9.64579e+06	1.37587e+07	2.03077e+07	3.47345e+06	1.6384e+06	3.72739e+06	2.03622e+06
	272	971.515	45.5546		-0.0359089	-0.0292058	4.71358e+06	6.58181e+06	3.95562e+09	7.67306e+07	6.33081e+07	1.97694e+07	3.47735e+07	6.97518e+07	5.7962e+07	#VALUE!	4.90297e+07	5.54835e+07	3.91981e+07	2.13206e+07	2.61715e+07	1.20674e+08
	273	972.496	45.2991		-0.0252563	-0.0186748	1.80296e+07	7.07861e+06	1.79219e+09	2.15022e+07	3.22497e+07	2.37246e+07	1.40995e+08	2.40964e+07	3.75495e+07	1.03098e+07	1.09223e+07	2.84023e+07	1.85094e+07	7.54312e+06	2.86476e+07	3.37995e+07
	274	973.484	45.1034		-0.0222468	-0.0133943	8.56876e+06	6.44175e+06	1.4358e+09	3.68443e+07	2.78791e+07	2.84918e+07	7.83552e+07	1.03377e+08	7.95009e+07	1.30037e+07	4.58723e+07	4.7243e+07	1.25031e+07	4.4798e+07	2.64479e+07	4.19565e+07
	275	981.47	45.3367		-0.03033	-0.0247176	5.99154e+06	9.65552e+06	3.07728e+09	8.33487e+07	7.43229e+07	1.27617e+07	2.03653e+08	2.9739e+07	2.04667e+08	5.07873e+06	1.67624e+07	4.08254e+07	1.03804e+08	1.73577e+07	1.00022e+08	5.79233e+07
	276	982.417	45.3766		-0.0226746	-0.0186545	6.20631e+06	3.97146e+06	1.52197e+09	3.08894e+07	2.01999e+07	2.26452e+07	4.08402e+07	1.92385e+07	3.75298e+07	1.10447e+07	3.14708e+07	1.33116e+07	2.05655e+07	1.59688e+07	2.52115e+07	2.55027e+07
	277	1159.15	16.5686		0.00731441	0.0461001	5.22797e+06	8.95933e+06	6.24031e+07	3.36061e+07	1.22621e+06	877545	1.3109e+08	2.05423e+08	1.09254e+08	2.307e+08	2.34851e+08	1.05529e+08	1.05007e+08	5.67305e+07	3.71687e+07	6.96207e+07
